# Supplementary material for: Dynamics of Gene and Allelic Expression During Modern Hybrid Maize Breeding
Source: Plant Biotechnol J. 2026 Feb 26;24(6):3922–38. doi: 10.1111/pbi.70602 (PMC13205921; doi:10.1111/pbi.70602)
Supplement: Supplementary file 2 — Table S1: List of maize hybrids and their parental inbreds. Table S2: Sequencing data statistic. Table S3: Statistic of sequencing reads alignment. Table S4: DE gene between high and low planting densities in hybrids. Table S5: DE gene between high and low planting densities in parental lines. Table S6: DE gene between hybrids and parental lines. Table S7: GSEA results of DE genes between hybrids and parental lines. Table S8: GSEA results of DE genes between high and low planting densities in hybrids. Table S9: GSEA results of DE genes between high and low planting densities in parental lines. Table S10: Statistic of parental DE genes assigned to additive or non‐additive expression patterns in hybrids. Table S11: Significant ASE SNPs and genes detected by Bayesian GLMM in hybrids. Table S12: Overlap of genes with significant ASE SNPs and convergent or co‐directional selected genes in female and male heterotic groups. Table S13: Analysis of allelic expression patterns in hybrids. Table S14: Analysis of ASE directions in adaption to high and low planting densities in hybrids. Table S15: Summary of allelic response to planting densities in hybrids. [file PBI-24-3922-s002.xlsx]

## Sheet: S1
Table S1. List of maize hybrids and their parental inbreds.
Hybrid	Year of release or certification	Planting yearsa	Total planting area（×104 hm2）a	Year of largest planting areaa	Largest planting area in one year （×104 hm2）a	Female parent	Male parent	Heterotic group of female parent	Heterotic group of male parent
Jidan102	1964	No data				M14	Tie133	Reid	LDHG
Jidan1	1967	No data				Yang	Hua94	LDHG	LDHG
Wudanzao	1969	No data				Wu105	Duo229	LDHG	LDHG
Danyu6	1971	1982 - 1990	256.73	1982	108.27	Lu28	Zi330	LDHG	LDHG
Zhongdan2	1972	1982 - 2011	3237.13	1989	228.93	Mo17	Zi330	Lancaster	LDHG
Zhengdan2	1974	1982 - 1996	246.33	1982	83.47	Tangsipingtou	Huobai	SPT	LDHG
Jindan8	1975	No data				Hua160	Tai183	LDHG	LDHG
Sidan8	1980	1982 - 1993	696.67	1986	103.93	Xi14	Mo17	Reid	Lancaster
Yandan14	1980	1983 - 2008	1039.6	1987	119.8	Huangzaosi	Mo17	SPT	Lancaster
Danyu13	1981	1985 - 2009	2810.47	1989	350.07	Mo17	E28	Lancaster	LDHG
Shendan7	1981	1987 - 2001	500	1992	70.07	5003	E28	PA	LDHG
Yedan4	1983	1987 - 1996	150.53	1993	90.47	Ye8112	Huangzaosi	Reid	SPT
Benyu9	1991	1991 - 2009	583.6	1997	96.47	7884Ht	Mo17	LDHG	Lancaster
Sidan19	1991	1992 - 2017	1077.13	1999	86.53	444	Mo17	SPT	Lancaster
Yedan13	1998	1991 - 2012	1557.4	1995	226.47	Ye478	Dan340	PA	LDHG
Denghai9	2000	2000 - 2016	245.73	2003	25.2	DH65232	8723	PA	Reid
Ludan50	2000	1997 - 2009	333	1999	79.27	Luyuan92	Qi319	LDHG	PB
Yuyu22	2000	1997 - 2020	728.33	2003	115.4	Zong3	Zheng87–1	LDHG	PB
Zhengdan958	2000	2001 - 2020	5971.12	2012	456.95	Zheng58	Chang7–2	PA	SPT
Shendan16	2001	2002 - 2016	309.47	2005	52.2	K12	Shen137	SPT	PB
a The planting years and area were obtained from National Agricultural Technology Extension and Service Center, and the data was collected since 1982.

## Sheet: S2
Table S2. Sequencing data statistic.
Hybrid/Inbred	Stage	Density stress a	Replicate	Read pair	Total reads	Total bases	Q30
444	T1	LPD	R1	1	19504441	2925666150	0.945952
444	T1	LPD	R1	2	19504441	2925666150	0.941008
444	T1	LPD	R2	1	22857201	3428580150	0.943347
444	T1	LPD	R2	2	22857201	3428580150	0.944133
444	T1	LPD	R3	1	21614210	3242131500	0.943383
444	T1	LPD	R3	2	21614210	3242131500	0.943461
444	T1	HPD	R1	1	22111708	3316756200	0.942745
444	T1	HPD	R1	2	22111708	3316756200	0.939166
444	T1	HPD	R2	1	19500101	2925015150	0.943797
444	T1	HPD	R2	2	19500101	2925015150	0.936688
444	T1	HPD	R3	1	21418893	3212833950	0.94418
444	T1	HPD	R3	2	21418893	3212833950	0.938884
5003	T1	LPD	R1	1	20577237	3086585550	0.947911
5003	T1	LPD	R1	2	20577237	3086585550	0.937096
5003	T1	LPD	R2	1	21604157	3240623550	0.945694
5003	T1	LPD	R2	2	21604157	3240623550	0.938766
5003	T1	LPD	R3	1	22149700	3322455000	0.942686
5003	T1	LPD	R3	2	22149700	3322455000	0.946387
5003	T1	HPD	R1	1	21223764	3183564600	0.943704
5003	T1	HPD	R1	2	21223764	3183564600	0.944434
5003	T1	HPD	R2	1	20041723	3006258450	0.94424
5003	T1	HPD	R2	2	20041723	3006258450	0.931556
5003	T1	HPD	R3	1	22108109	3316216350	0.945471
5003	T1	HPD	R3	2	22108109	3316216350	0.94395
7884Ht	T1	LPD	R1	1	21545787	3231868050	0.948775
7884Ht	T1	LPD	R1	2	21545787	3231868050	0.942651
7884Ht	T1	LPD	R2	1	19648942	2947341300	0.943144
7884Ht	T1	LPD	R2	2	19648942	2947341300	0.942684
7884Ht	T1	LPD	R3	1	21144544	3171681600	0.946107
7884Ht	T1	LPD	R3	2	21144544	3171681600	0.937443
7884Ht	T1	HPD	R1	1	20389349	3058402350	0.945753
7884Ht	T1	HPD	R1	2	20389349	3058402350	0.937534
7884Ht	T1	HPD	R2	1	20862779	3129416850	0.945449
7884Ht	T1	HPD	R2	2	20862779	3129416850	0.944638
7884Ht	T1	HPD	R3	1	22607945	3391191750	0.945235
7884Ht	T1	HPD	R3	2	22607945	3391191750	0.94274
8723	T1	LPD	R1	1	21264017	3189602550	0.949092
8723	T1	LPD	R1	2	21264017	3189602550	0.943239
8723	T1	LPD	R2	1	22143359	3321503850	0.946854
8723	T1	LPD	R2	2	22143359	3321503850	0.949242
8723	T1	LPD	R3	1	22101365	3315204750	0.944579
8723	T1	LPD	R3	2	22101365	3315204750	0.945199
8723	T1	HPD	R1	1	21951343	3292701450	0.942544
8723	T1	HPD	R1	2	21951343	3292701450	0.939516
8723	T1	HPD	R2	1	20110770	3016615500	0.943815
8723	T1	HPD	R2	2	20110770	3016615500	0.936881
8723	T1	HPD	R3	1	22844665	3426699750	0.945495
8723	T1	HPD	R3	2	22844665	3426699750	0.942085
Benyu9	T1	LPD	R1	1	21879331	3281899650	0.94359
Benyu9	T1	LPD	R1	2	21879331	3281899650	0.945064
Benyu9	T1	LPD	R2	1	19462816	2919422400	0.944329
Benyu9	T1	LPD	R2	2	19462816	2919422400	0.940342
Benyu9	T1	LPD	R3	1	19641915	2946287250	0.943546
Benyu9	T1	LPD	R3	2	19641915	2946287250	0.937767
Benyu9	T1	HPD	R1	1	24233841	3635076150	0.944574
Benyu9	T1	HPD	R1	2	24233841	3635076150	0.932045
Benyu9	T1	HPD	R2	1	23131257	3469688550	0.947316
Benyu9	T1	HPD	R2	2	23131257	3469688550	0.940248
Benyu9	T1	HPD	R3	1	25809460	3871419000	0.959265
Benyu9	T1	HPD	R3	2	25809460	3871419000	0.940041
Chang7-2	T1	LPD	R1	1	20138673	3020800950	0.947107
Chang7-2	T1	LPD	R1	2	20138673	3020800950	0.941344
Chang7-2	T1	LPD	R2	1	22704748	3405712200	0.944868
Chang7-2	T1	LPD	R2	2	22704748	3405712200	0.944874
Chang7-2	T1	LPD	R3	1	19085802	2862870300	0.948057
Chang7-2	T1	LPD	R3	2	19085802	2862870300	0.950923
Chang7-2	T1	HPD	R1	1	20412033	3061804950	0.944962
Chang7-2	T1	HPD	R1	2	20412033	3061804950	0.942323
Chang7-2	T1	HPD	R2	1	19268864	2890329600	0.943996
Chang7-2	T1	HPD	R2	2	19268864	2890329600	0.938815
Chang7-2	T1	HPD	R3	1	21509877	3226481550	0.942987
Chang7-2	T1	HPD	R3	2	21509877	3226481550	0.939452
Dan340	T1	LPD	R1	1	19553259	2932988850	0.943071
Dan340	T1	LPD	R1	2	19553259	2932988850	0.940951
Dan340	T1	LPD	R2	1	19287386	2893107900	0.944666
Dan340	T1	LPD	R2	2	19287386	2893107900	0.94371
Dan340	T1	LPD	R3	1	20474064	3071109600	0.9454
Dan340	T1	LPD	R3	2	20474064	3071109600	0.947888
Dan340	T1	HPD	R1	1	21768958	3265343700	0.943177
Dan340	T1	HPD	R1	2	21768958	3265343700	0.919855
Dan340	T1	HPD	R2	1	23169778	3475466700	0.945666
Dan340	T1	HPD	R2	2	23169778	3475466700	0.940799
Dan340	T1	HPD	R3	1	21179430	3176914500	0.944255
Dan340	T1	HPD	R3	2	21179430	3176914500	0.941078
Danyu13	T1	LPD	R1	1	20213868	3032080200	0.943677
Danyu13	T1	LPD	R1	2	20213868	3032080200	0.940885
Danyu13	T1	LPD	R2	1	21584638	3237695700	0.94564
Danyu13	T1	LPD	R2	2	21584638	3237695700	0.942204
Danyu13	T1	LPD	R3	1	24847719	3727157850	0.944866
Danyu13	T1	LPD	R3	2	24847719	3727157850	0.939098
Danyu13	T1	HPD	R1	1	22178043	3326706450	0.943864
Danyu13	T1	HPD	R1	2	22178043	3326706450	0.938843
Danyu13	T1	HPD	R2	1	23023324	3453498600	0.945445
Danyu13	T1	HPD	R2	2	23023324	3453498600	0.937322
Danyu13	T1	HPD	R3	1	27006411	4050961650	0.954597
Danyu13	T1	HPD	R3	2	27006411	4050961650	0.932022
Danyu6	T1	LPD	R1	1	19936206	2990430900	0.94857
Danyu6	T1	LPD	R1	2	19936206	2990430900	0.937276
Danyu6	T1	LPD	R2	1	21933089	3289963350	0.941351
Danyu6	T1	LPD	R2	2	21933089	3289963350	0.93687
Danyu6	T1	LPD	R3	1	22881217	3432182550	0.944666
Danyu6	T1	LPD	R3	2	22881217	3432182550	0.941843
Danyu6	T1	HPD	R1	1	20456232	3068434800	0.944001
Danyu6	T1	HPD	R1	2	20456232	3068434800	0.938959
Danyu6	T1	HPD	R2	1	22197412	3329611800	0.947357
Danyu6	T1	HPD	R2	2	22197412	3329611800	0.943787
Danyu6	T1	HPD	R3	1	26312746	3946911900	0.952644
Danyu6	T1	HPD	R3	2	26312746	3946911900	0.932783
Denghai9	T1	LPD	R1	1	21871315	3280697250	0.949093
Denghai9	T1	LPD	R1	2	21871315	3280697250	0.938594
Denghai9	T1	LPD	R2	1	22096902	3314535300	0.94429
Denghai9	T1	LPD	R2	2	22096902	3314535300	0.946431
Denghai9	T1	LPD	R3	1	20670497	3100574550	0.939295
Denghai9	T1	LPD	R3	2	20670497	3100574550	0.937495
Denghai9	T1	HPD	R1	1	19184344	2877651600	0.944011
Denghai9	T1	HPD	R1	2	19184344	2877651600	0.937044
Denghai9	T1	HPD	R2	1	22068982	3310347300	0.947544
Denghai9	T1	HPD	R2	2	22068982	3310347300	0.942847
Denghai9	T1	HPD	R3	1	24753381	3713007150	0.951262
Denghai9	T1	HPD	R3	2	24753381	3713007150	0.928087
DH65232	T1	LPD	R1	1	19671869	2950780350	0.943326
DH65232	T1	LPD	R1	2	19671869	2950780350	0.945658
DH65232	T1	LPD	R2	1	22798046	3419706900	0.942906
DH65232	T1	LPD	R2	2	22798046	3419706900	0.946093
DH65232	T1	LPD	R3	1	19998933	2999839950	0.942592
DH65232	T1	LPD	R3	2	19998933	2999839950	0.944591
DH65232	T1	HPD	R1	1	23348335	3502250250	0.944929
DH65232	T1	HPD	R1	2	23348335	3502250250	0.941986
DH65232	T1	HPD	R2	1	20274080	3041112000	0.943404
DH65232	T1	HPD	R2	2	20274080	3041112000	0.940657
DH65232	T1	HPD	R3	1	21938525	3290778750	0.945162
DH65232	T1	HPD	R3	2	21938525	3290778750	0.940008
Duo229	T1	LPD	R1	1	20219566	3032934900	0.945278
Duo229	T1	LPD	R1	2	20219566	3032934900	0.939215
Duo229	T1	LPD	R2	1	22632111	3394816650	0.948468
Duo229	T1	LPD	R2	2	22632111	3394816650	0.948896
Duo229	T1	LPD	R3	1	22180902	3327135300	0.942779
Duo229	T1	LPD	R3	2	22180902	3327135300	0.946063
Duo229	T1	HPD	R1	1	22550568	3382585200	0.941203
Duo229	T1	HPD	R1	2	22550568	3382585200	0.938783
Duo229	T1	HPD	R2	1	22321181	3348177150	0.946367
Duo229	T1	HPD	R2	2	22321181	3348177150	0.941783
Duo229	T1	HPD	R3	1	21604467	3240670050	0.953869
Duo229	T1	HPD	R3	2	21604467	3240670050	0.949724
E28	T1	LPD	R1	1	21440652	3216097800	0.952336
E28	T1	LPD	R1	2	21440652	3216097800	0.946934
E28	T1	LPD	R2	1	18804618	2820692700	0.946389
E28	T1	LPD	R2	2	18804618	2820692700	0.940356
E28	T1	LPD	R3	1	21658710	3248806500	0.944232
E28	T1	LPD	R3	2	21658710	3248806500	0.946675
E28	T1	HPD	R1	1	21562160	3234324000	0.944629
E28	T1	HPD	R1	2	21562160	3234324000	0.9362
E28	T1	HPD	R2	1	22251479	3337721850	0.94648
E28	T1	HPD	R2	2	22251479	3337721850	0.940341
E28	T1	HPD	R3	1	22407821	3361173150	0.945096
E28	T1	HPD	R3	2	22407821	3361173150	0.942667
Hua160	T1	LPD	R1	1	19222011	2883301650	0.947461
Hua160	T1	LPD	R1	2	19222011	2883301650	0.943795
Hua160	T1	LPD	R2	1	22901665	3435249750	0.946971
Hua160	T1	LPD	R2	2	22901665	3435249750	0.947039
Hua160	T1	LPD	R3	1	23758195	3563729250	0.944927
Hua160	T1	LPD	R3	2	23758195	3563729250	0.951504
Hua160	T1	HPD	R1	1	19324165	2898624750	0.944636
Hua160	T1	HPD	R1	2	19324165	2898624750	0.925771
Hua160	T1	HPD	R2	1	22906348	3435952200	0.945548
Hua160	T1	HPD	R2	2	22906348	3435952200	0.939539
Hua160	T1	HPD	R3	1	21948729	3292309350	0.945751
Hua160	T1	HPD	R3	2	21948729	3292309350	0.940244
Hua94	T1	LPD	R1	1	19795384	2969307600	0.945319
Hua94	T1	LPD	R1	2	19795384	2969307600	0.939091
Hua94	T1	LPD	R2	1	21665535	3249830250	0.944293
Hua94	T1	LPD	R2	2	21665535	3249830250	0.948616
Hua94	T1	LPD	R3	1	22219399	3332909850	0.946181
Hua94	T1	LPD	R3	2	22219399	3332909850	0.944449
Hua94	T1	HPD	R1	1	20397413	3059611950	0.94648
Hua94	T1	HPD	R1	2	20397413	3059611950	0.943881
Hua94	T1	HPD	R2	1	21862438	3279365700	0.945457
Hua94	T1	HPD	R2	2	21862438	3279365700	0.940387
Hua94	T1	HPD	R3	1	22999559	3449933850	0.948914
Hua94	T1	HPD	R3	2	22999559	3449933850	0.943576
Huangzaosi	T1	LPD	R1	1	21799369	3269905350	0.948141
Huangzaosi	T1	LPD	R1	2	21799369	3269905350	0.939868
Huangzaosi	T1	LPD	R2	1	19117885	2867682750	0.943578
Huangzaosi	T1	LPD	R2	2	19117885	2867682750	0.945727
Huangzaosi	T1	LPD	R3	1	24388938	3658340700	0.944538
Huangzaosi	T1	LPD	R3	2	24388938	3658340700	0.949655
Huangzaosi	T1	HPD	R1	1	19617917	2942687550	0.945774
Huangzaosi	T1	HPD	R1	2	19617917	2942687550	0.938333
Huangzaosi	T1	HPD	R2	1	19857011	2978551650	0.94318
Huangzaosi	T1	HPD	R2	2	19857011	2978551650	0.936226
Huangzaosi	T1	HPD	R3	1	19172900	2875935000	0.943358
Huangzaosi	T1	HPD	R3	2	19172900	2875935000	0.938038
Huobai	T1	LPD	R1	1	21466828	3220024200	0.947687
Huobai	T1	LPD	R1	2	21466828	3220024200	0.940837
Huobai	T1	LPD	R2	1	21663837	3249575550	0.945517
Huobai	T1	LPD	R2	2	21663837	3249575550	0.938548
Huobai	T1	LPD	R3	1	21834910	3275236500	0.94751
Huobai	T1	LPD	R3	2	21834910	3275236500	0.947523
Huobai	T1	HPD	R1	1	22338233	3350734950	0.946198
Huobai	T1	HPD	R1	2	22338233	3350734950	0.940488
Huobai	T1	HPD	R2	1	21602647	3240397050	0.945738
Huobai	T1	HPD	R2	2	21602647	3240397050	0.938997
Huobai	T1	HPD	R3	1	23199968	3479995200	0.945234
Huobai	T1	HPD	R3	2	23199968	3479995200	0.939956
Jidan102	T1	LPD	R1	1	20331178	3049676700	0.94529
Jidan102	T1	LPD	R1	2	20331178	3049676700	0.944236
Jidan102	T1	LPD	R2	1	22812419	3421862850	0.941876
Jidan102	T1	LPD	R2	2	22812419	3421862850	0.933424
Jidan102	T1	LPD	R3	1	22797490	3419623500	0.942145
Jidan102	T1	LPD	R3	2	22797490	3419623500	0.940829
Jidan102	T1	HPD	R1	1	19479865	2921979750	0.944199
Jidan102	T1	HPD	R1	2	19479865	2921979750	0.936579
Jidan102	T1	HPD	R2	1	22446187	3366928050	0.955319
Jidan102	T1	HPD	R2	2	22446187	3366928050	0.934062
Jidan102	T1	HPD	R3	1	29758025	4463703750	0.956456
Jidan102	T1	HPD	R3	2	29758025	4463703750	0.937454
Jidan1	T1	LPD	R1	1	21035852	3155377800	0.941561
Jidan1	T1	LPD	R1	2	21035852	3155377800	0.943428
Jidan1	T1	LPD	R2	1	23579506	3536925900	0.94303
Jidan1	T1	LPD	R2	2	23579506	3536925900	0.945111
Jidan1	T1	LPD	R3	1	21574107	3236116050	0.942913
Jidan1	T1	LPD	R3	2	21574107	3236116050	0.938381
Jidan1	T1	HPD	R1	1	22501952	3375292800	0.946015
Jidan1	T1	HPD	R1	2	22501952	3375292800	0.940188
Jidan1	T1	HPD	R2	1	25218194	3782729100	0.952975
Jidan1	T1	HPD	R2	2	25218194	3782729100	0.929748
Jidan1	T1	HPD	R3	1	26235746	3935361900	0.955785
Jidan1	T1	HPD	R3	2	26235746	3935361900	0.936596
Jindan8	T1	LPD	R1	1	20788276	3118241400	0.950867
Jindan8	T1	LPD	R1	2	20788276	3118241400	0.94492
Jindan8	T1	LPD	R2	1	21128146	3169221900	0.944723
Jindan8	T1	LPD	R2	2	21128146	3169221900	0.940372
Jindan8	T1	LPD	R3	1	21575749	3236362350	0.942592
Jindan8	T1	LPD	R3	2	21575749	3236362350	0.94537
Jindan8	T1	HPD	R1	1	21597738	3239660700	0.944544
Jindan8	T1	HPD	R1	2	21597738	3239660700	0.948578
Jindan8	T1	HPD	R2	1	20525909	3078886350	0.945583
Jindan8	T1	HPD	R2	2	20525909	3078886350	0.944936
Jindan8	T1	HPD	R3	1	26284493	3942673950	0.957636
Jindan8	T1	HPD	R3	2	26284493	3942673950	0.938634
K12	T1	LPD	R1	1	21806224	3270933600	0.94788
K12	T1	LPD	R1	2	21806224	3270933600	0.946553
K12	T1	LPD	R2	1	22743899	3411584850	0.944183
K12	T1	LPD	R2	2	22743899	3411584850	0.945843
K12	T1	LPD	R3	1	22210178	3331526700	0.944652
K12	T1	LPD	R3	2	22210178	3331526700	0.938291
K12	T1	HPD	R1	1	20977625	3146643750	0.943522
K12	T1	HPD	R1	2	20977625	3146643750	0.938124
K12	T1	HPD	R2	1	20540074	3081011100	0.943589
K12	T1	HPD	R2	2	20540074	3081011100	0.942056
K12	T1	HPD	R3	1	19258884	2888832600	0.942703
K12	T1	HPD	R3	2	19258884	2888832600	0.934494
Lu28	T1	LPD	R1	1	20986247	3147937050	0.947965
Lu28	T1	LPD	R1	2	20986247	3147937050	0.941718
Lu28	T1	LPD	R2	1	19038506	2855775900	0.946654
Lu28	T1	LPD	R2	2	19038506	2855775900	0.946223
Lu28	T1	LPD	R3	1	19452149	2917822350	0.947253
Lu28	T1	LPD	R3	2	19452149	2917822350	0.946701
Lu28	T1	HPD	R1	1	20954760	3143214000	0.945029
Lu28	T1	HPD	R1	2	20954760	3143214000	0.934929
Lu28	T1	HPD	R2	1	21621430	3243214500	0.94481
Lu28	T1	HPD	R2	2	21621430	3243214500	0.943343
Lu28	T1	HPD	R3	1	22747484	3412122600	0.942428
Lu28	T1	HPD	R3	2	22747484	3412122600	0.942759
Ludan50	T1	LPD	R1	1	20180562	3027084300	0.944956
Ludan50	T1	LPD	R1	2	20180562	3027084300	0.938948
Ludan50	T1	LPD	R2	1	22494994	3374249100	0.943448
Ludan50	T1	LPD	R2	2	22494994	3374249100	0.939751
Ludan50	T1	LPD	R3	1	21963717	3294557550	0.944415
Ludan50	T1	LPD	R3	2	21963717	3294557550	0.944682
Ludan50	T1	HPD	R1	1	21708870	3256330500	0.944541
Ludan50	T1	HPD	R1	2	21708870	3256330500	0.940369
Ludan50	T1	HPD	R2	1	22014168	3302125200	0.946006
Ludan50	T1	HPD	R2	2	22014168	3302125200	0.940272
Ludan50	T1	HPD	R3	1	29058022	4358703300	0.955963
Ludan50	T1	HPD	R3	2	29058022	4358703300	0.938934
Luyuan92	T1	LPD	R1	1	20151227	3022684050	0.946998
Luyuan92	T1	LPD	R1	2	20151227	3022684050	0.948444
Luyuan92	T1	LPD	R2	1	21257933	3188689950	0.947433
Luyuan92	T1	LPD	R2	2	21257933	3188689950	0.948216
Luyuan92	T1	LPD	R3	1	22105638	3315845700	0.935568
Luyuan92	T1	LPD	R3	2	22105638	3315845700	0.940646
Luyuan92	T1	HPD	R1	1	22482558	3372383700	0.94322
Luyuan92	T1	HPD	R1	2	22482558	3372383700	0.942545
Luyuan92	T1	HPD	R2	1	20903454	3135518100	0.94338
Luyuan92	T1	HPD	R2	2	20903454	3135518100	0.941686
Luyuan92	T1	HPD	R3	1	19155896	2873384400	0.943533
Luyuan92	T1	HPD	R3	2	19155896	2873384400	0.934982
M14	T1	LPD	R1	1	20156457	3023468550	0.944688
M14	T1	LPD	R1	2	20156457	3023468550	0.938938
M14	T1	LPD	R2	1	22531530	3379729500	0.943825
M14	T1	LPD	R2	2	22531530	3379729500	0.934275
M14	T1	LPD	R3	1	21198941	3179841150	0.946711
M14	T1	LPD	R3	2	21198941	3179841150	0.947979
M14	T1	HPD	R1	1	22401654	3360248100	0.943227
M14	T1	HPD	R1	2	22401654	3360248100	0.942977
M14	T1	HPD	R2	1	20003651	3000547650	0.944314
M14	T1	HPD	R2	2	20003651	3000547650	0.941721
M14	T1	HPD	R3	1	25892757	3883913550	0.951262
M14	T1	HPD	R3	2	25892757	3883913550	0.944632
Mo17	T1	LPD	R1	1	23238508	3485776200	0.944606
Mo17	T1	LPD	R1	2	23238508	3485776200	0.936973
Mo17	T1	LPD	R2	1	20773689	3116053350	0.947095
Mo17	T1	LPD	R2	2	20773689	3116053350	0.947201
Mo17	T1	LPD	R3	1	20888788	3133318200	0.946237
Mo17	T1	LPD	R3	2	20888788	3133318200	0.946747
Mo17	T1	HPD	R1	1	23238915	3485837250	0.944191
Mo17	T1	HPD	R1	2	23238915	3485837250	0.939037
Mo17	T1	HPD	R2	1	20374236	3056135400	0.945752
Mo17	T1	HPD	R2	2	20374236	3056135400	0.943572
Mo17	T1	HPD	R3	1	21292899	3193934850	0.945394
Mo17	T1	HPD	R3	2	21292899	3193934850	0.942552
Qi319	T1	LPD	R1	1	20627398	3094109700	0.947157
Qi319	T1	LPD	R1	2	20627398	3094109700	0.942345
Qi319	T1	LPD	R2	1	22121762	3318264300	0.944238
Qi319	T1	LPD	R2	2	22121762	3318264300	0.95195
Qi319	T1	LPD	R3	1	21719592	3257938800	0.947362
Qi319	T1	LPD	R3	2	21719592	3257938800	0.94186
Qi319	T1	HPD	R1	1	21915756	3287363400	0.949734
Qi319	T1	HPD	R1	2	21915756	3287363400	0.937546
Qi319	T1	HPD	R2	1	21017467	3152620050	0.944194
Qi319	T1	HPD	R2	2	21017467	3152620050	0.937507
Qi319	T1	HPD	R3	1	20734638	3110195700	0.94393
Qi319	T1	HPD	R3	2	20734638	3110195700	0.936242
Shen137	T1	LPD	R1	1	21998067	3299710050	0.944167
Shen137	T1	LPD	R1	2	21998067	3299710050	0.944907
Shen137	T1	LPD	R2	1	20263088	3039463200	0.945565
Shen137	T1	LPD	R2	2	20263088	3039463200	0.940586
Shen137	T1	LPD	R3	1	19549708	2932456200	0.942738
Shen137	T1	LPD	R3	2	19549708	2932456200	0.949487
Shen137	T1	HPD	R1	1	22105272	3315790800	0.944125
Shen137	T1	HPD	R1	2	22105272	3315790800	0.938296
Shen137	T1	HPD	R2	1	19403076	2910461400	0.943879
Shen137	T1	HPD	R2	2	19403076	2910461400	0.944423
Shen137	T1	HPD	R3	1	20542096	3081314400	0.943067
Shen137	T1	HPD	R3	2	20542096	3081314400	0.936649
Shendan16	T1	LPD	R1	1	18961847	2844277050	0.949501
Shendan16	T1	LPD	R1	2	18961847	2844277050	0.947937
Shendan16	T1	LPD	R2	1	19102172	2865325800	0.944203
Shendan16	T1	LPD	R2	2	19102172	2865325800	0.938723
Shendan16	T1	LPD	R3	1	25062322	3759348300	0.944111
Shendan16	T1	LPD	R3	2	25062322	3759348300	0.943371
Shendan16	T1	HPD	R1	1	22315346	3347301900	0.945149
Shendan16	T1	HPD	R1	2	22315346	3347301900	0.930068
Shendan16	T1	HPD	R2	1	21564861	3234729150	0.948481
Shendan16	T1	HPD	R2	2	21564861	3234729150	0.94205
Shendan16	T1	HPD	R3	1	32915475	4937321250	0.955624
Shendan16	T1	HPD	R3	2	32915475	4937321250	0.939033
Shendan7	T1	LPD	R1	1	21694663	3254199450	0.943147
Shendan7	T1	LPD	R1	2	21694663	3254199450	0.942986
Shendan7	T1	LPD	R2	1	23511190	3526678500	0.94467
Shendan7	T1	LPD	R2	2	23511190	3526678500	0.943135
Shendan7	T1	LPD	R3	1	25552889	3832933350	0.943677
Shendan7	T1	LPD	R3	2	25552889	3832933350	0.943425
Shendan7	T1	HPD	R1	1	22987736	3448160400	0.942569
Shendan7	T1	HPD	R1	2	22987736	3448160400	0.940597
Shendan7	T1	HPD	R2	1	26782487	4017373050	0.951645
Shendan7	T1	HPD	R2	2	26782487	4017373050	0.926603
Shendan7	T1	HPD	R3	1	39459528	5918929200	0.96066
Shendan7	T1	HPD	R3	2	39459528	5918929200	0.931985
Sidan19	T1	LPD	R1	1	19649992	2947498800	0.943661
Sidan19	T1	LPD	R1	2	19649992	2947498800	0.948503
Sidan19	T1	LPD	R2	1	21338078	3200711700	0.943682
Sidan19	T1	LPD	R2	2	21338078	3200711700	0.942358
Sidan19	T1	LPD	R3	1	21155064	3173259600	0.943807
Sidan19	T1	LPD	R3	2	21155064	3173259600	0.936928
Sidan19	T1	HPD	R1	1	21630244	3244536600	0.94599
Sidan19	T1	HPD	R1	2	21630244	3244536600	0.942808
Sidan19	T1	HPD	R2	1	18925111	2838766650	0.944781
Sidan19	T1	HPD	R2	2	18925111	2838766650	0.944348
Sidan19	T1	HPD	R3	1	22013026	3301953900	0.953276
Sidan19	T1	HPD	R3	2	22013026	3301953900	0.9294
Sidan8	T1	LPD	R1	1	20835367	3125305050	0.94645
Sidan8	T1	LPD	R1	2	20835367	3125305050	0.944607
Sidan8	T1	LPD	R2	1	20755164	3113274600	0.942794
Sidan8	T1	LPD	R2	2	20755164	3113274600	0.941619
Sidan8	T1	LPD	R3	1	19950966	2992644900	0.943523
Sidan8	T1	LPD	R3	2	19950966	2992644900	0.944152
Sidan8	T1	HPD	R1	1	19145521	2871828150	0.944952
Sidan8	T1	HPD	R1	2	19145521	2871828150	0.937158
Sidan8	T1	HPD	R2	1	21385548	3207832200	0.94525
Sidan8	T1	HPD	R2	2	21385548	3207832200	0.935101
Sidan8	T1	HPD	R3	1	19735009	2960251350	0.955078
Sidan8	T1	HPD	R3	2	19735009	2960251350	0.931103
Tai183	T1	LPD	R1	1	19681018	2952152700	0.944363
Tai183	T1	LPD	R1	2	19681018	2952152700	0.944178
Tai183	T1	LPD	R2	1	22257394	3338609100	0.944078
Tai183	T1	LPD	R2	2	22257394	3338609100	0.935801
Tai183	T1	LPD	R3	1	21338518	3200777700	0.946439
Tai183	T1	LPD	R3	2	21338518	3200777700	0.942271
Tai183	T1	HPD	R1	1	21063325	3159498750	0.944077
Tai183	T1	HPD	R1	2	21063325	3159498750	0.944365
Tai183	T1	HPD	R2	1	20987701	3148155150	0.944154
Tai183	T1	HPD	R2	2	20987701	3148155150	0.940908
Tai183	T1	HPD	R3	1	19458758	2918813700	0.944555
Tai183	T1	HPD	R3	2	19458758	2918813700	0.937555
Tangsipingtou	T1	LPD	R1	1	20220431	3033064650	0.948936
Tangsipingtou	T1	LPD	R1	2	20220431	3033064650	0.944497
Tangsipingtou	T1	LPD	R2	1	22243631	3336544650	0.943715
Tangsipingtou	T1	LPD	R2	2	22243631	3336544650	0.942338
Tangsipingtou	T1	LPD	R3	1	21117755	3167663250	0.945101
Tangsipingtou	T1	LPD	R3	2	21117755	3167663250	0.945734
Tangsipingtou	T1	HPD	R1	1	22456993	3368548950	0.948459
Tangsipingtou	T1	HPD	R1	2	22456993	3368548950	0.940217
Tangsipingtou	T1	HPD	R2	1	22113053	3316957950	0.939362
Tangsipingtou	T1	HPD	R2	2	22113053	3316957950	0.92852
Tangsipingtou	T1	HPD	R3	1	22540641	3381096150	0.945429
Tangsipingtou	T1	HPD	R3	2	22540641	3381096150	0.938834
Tie133	T1	LPD	R1	1	21467167	3220075050	0.946606
Tie133	T1	LPD	R1	2	21467167	3220075050	0.935083
Tie133	T1	LPD	R2	1	21281014	3192152100	0.942549
Tie133	T1	LPD	R2	2	21281014	3192152100	0.936172
Tie133	T1	LPD	R3	1	20936559	3140483850	0.943356
Tie133	T1	LPD	R3	2	20936559	3140483850	0.948359
Tie133	T1	HPD	R1	1	25901375	3885206250	0.95069
Tie133	T1	HPD	R1	2	25901375	3885206250	0.943273
Tie133	T1	HPD	R2	1	19994672	2999200800	0.943885
Tie133	T1	HPD	R2	2	19994672	2999200800	0.938731
Tie133	T1	HPD	R3	1	21622478	3243371700	0.943355
Tie133	T1	HPD	R3	2	21622478	3243371700	0.932305
Wu105	T1	LPD	R1	1	19346821	2902023150	0.94705
Wu105	T1	LPD	R1	2	19346821	2902023150	0.943793
Wu105	T1	LPD	R2	1	21693535	3254030250	0.945217
Wu105	T1	LPD	R2	2	21693535	3254030250	0.94619
Wu105	T1	LPD	R3	1	21868201	3280230150	0.947294
Wu105	T1	LPD	R3	2	21868201	3280230150	0.948155
Wu105	T1	HPD	R1	1	19614429	2942164350	0.949899
Wu105	T1	HPD	R1	2	19614429	2942164350	0.945311
Wu105	T1	HPD	R2	1	22236164	3335424600	0.945817
Wu105	T1	HPD	R2	2	22236164	3335424600	0.940057
Wu105	T1	HPD	R3	1	22936158	3440423700	0.945765
Wu105	T1	HPD	R3	2	22936158	3440423700	0.938077
Wudanzao	T1	LPD	R1	1	19569371	2935405650	0.945438
Wudanzao	T1	LPD	R1	2	19569371	2935405650	0.949002
Wudanzao	T1	LPD	R2	1	20926730	3139009500	0.946496
Wudanzao	T1	LPD	R2	2	20926730	3139009500	0.943537
Wudanzao	T1	LPD	R3	1	20466125	3069918750	0.942573
Wudanzao	T1	LPD	R3	2	20466125	3069918750	0.934717
Wudanzao	T1	HPD	R1	1	22865123	3429768450	0.946446
Wudanzao	T1	HPD	R1	2	22865123	3429768450	0.944379
Wudanzao	T1	HPD	R2	1	25889642	3883446300	0.954552
Wudanzao	T1	HPD	R2	2	25889642	3883446300	0.933958
Wudanzao	T1	HPD	R3	1	21880193	3282028950	0.957879
Wudanzao	T1	HPD	R3	2	21880193	3282028950	0.939609
Xi14	T1	LPD	R1	1	21076426	3161463900	0.945659
Xi14	T1	LPD	R1	2	21076426	3161463900	0.94137
Xi14	T1	LPD	R2	1	22374765	3356214750	0.943947
Xi14	T1	LPD	R2	2	22374765	3356214750	0.942621
Xi14	T1	LPD	R3	1	22146371	3321955650	0.944159
Xi14	T1	LPD	R3	2	22146371	3321955650	0.944713
Xi14	T1	HPD	R1	1	20239154	3035873100	0.942909
Xi14	T1	HPD	R1	2	20239154	3035873100	0.942026
Xi14	T1	HPD	R2	1	19482861	2922429150	0.943543
Xi14	T1	HPD	R2	2	19482861	2922429150	0.936479
Xi14	T1	HPD	R3	1	22610536	3391580400	0.945679
Xi14	T1	HPD	R3	2	22610536	3391580400	0.938885
Yandan14	T1	LPD	R1	1	22268791	3340318650	0.947417
Yandan14	T1	LPD	R1	2	22268791	3340318650	0.939569
Yandan14	T1	LPD	R2	1	27982545	4197381750	0.941514
Yandan14	T1	LPD	R2	2	27982545	4197381750	0.940018
Yandan14	T1	LPD	R3	1	21341289	3201193350	0.946165
Yandan14	T1	LPD	R3	2	21341289	3201193350	0.946325
Yandan14	T1	HPD	R1	1	19851520	2977728000	0.944215
Yandan14	T1	HPD	R1	2	19851520	2977728000	0.940787
Yandan14	T1	HPD	R2	1	20390842	3058626300	0.945199
Yandan14	T1	HPD	R2	2	20390842	3058626300	0.936904
Yandan14	T1	HPD	R3	1	27352728	4102909200	0.9509
Yandan14	T1	HPD	R3	2	27352728	4102909200	0.928753
Yang	T1	LPD	R1	1	25184336	3777650400	0.943501
Yang	T1	LPD	R1	2	25184336	3777650400	0.938694
Yang	T1	LPD	R2	1	22523105	3378465750	0.943473
Yang	T1	LPD	R2	2	22523105	3378465750	0.945002
Yang	T1	LPD	R3	1	22175303	3326295450	0.943878
Yang	T1	LPD	R3	2	22175303	3326295450	0.945628
Yang	T1	HPD	R1	1	21748373	3262255950	0.944542
Yang	T1	HPD	R1	2	21748373	3262255950	0.945084
Yang	T1	HPD	R2	1	24355133	3653269950	0.952574
Yang	T1	HPD	R2	2	24355133	3653269950	0.950059
Yang	T1	HPD	R3	1	22080321	3312048150	0.951449
Yang	T1	HPD	R3	2	22080321	3312048150	0.946936
Ye478	T1	LPD	R1	1	20266592	3039988800	0.947464
Ye478	T1	LPD	R1	2	20266592	3039988800	0.938732
Ye478	T1	LPD	R2	1	21741316	3261197400	0.945112
Ye478	T1	LPD	R2	2	21741316	3261197400	0.946101
Ye478	T1	LPD	R3	1	20181110	3027166500	0.943985
Ye478	T1	LPD	R3	2	20181110	3027166500	0.949205
Ye478	T1	HPD	R1	1	21305955	3195893250	0.943541
Ye478	T1	HPD	R1	2	21305955	3195893250	0.941555
Ye478	T1	HPD	R2	1	22086584	3312987600	0.94471
Ye478	T1	HPD	R2	2	22086584	3312987600	0.939954
Ye478	T1	HPD	R3	1	21305892	3195883800	0.94555
Ye478	T1	HPD	R3	2	21305892	3195883800	0.940649
Ye8112	T1	LPD	R1	1	22134441	3320166150	0.945513
Ye8112	T1	LPD	R1	2	22134441	3320166150	0.94731
Ye8112	T1	LPD	R2	1	22280731	3342109650	0.945152
Ye8112	T1	LPD	R2	2	22280731	3342109650	0.934613
Ye8112	T1	LPD	R3	1	22213053	3331957950	0.943292
Ye8112	T1	LPD	R3	2	22213053	3331957950	0.942677
Ye8112	T1	HPD	R1	1	24858471	3728770650	0.944527
Ye8112	T1	HPD	R1	2	24858471	3728770650	0.945617
Ye8112	T1	HPD	R2	1	22565634	3384845100	0.945237
Ye8112	T1	HPD	R2	2	22565634	3384845100	0.937934
Ye8112	T1	HPD	R3	1	19138930	2870839500	0.943128
Ye8112	T1	HPD	R3	2	19138930	2870839500	0.938926
Yedan13	T1	LPD	R1	1	21033468	3155020200	0.9439
Yedan13	T1	LPD	R1	2	21033468	3155020200	0.943869
Yedan13	T1	LPD	R2	1	23408885	3511332750	0.946068
Yedan13	T1	LPD	R2	2	23408885	3511332750	0.940167
Yedan13	T1	LPD	R3	1	22151666	3322749900	0.943784
Yedan13	T1	LPD	R3	2	22151666	3322749900	0.940801
Yedan13	T1	HPD	R1	1	19491359	2923703850	0.944288
Yedan13	T1	HPD	R1	2	19491359	2923703850	0.93769
Yedan13	T1	HPD	R2	1	21447486	3217122900	0.946071
Yedan13	T1	HPD	R2	2	21447486	3217122900	0.944443
Yedan13	T1	HPD	R3	1	29362071	4404310650	0.955002
Yedan13	T1	HPD	R3	2	29362071	4404310650	0.934342
Yedan4	T1	LPD	R1	1	21517855	3227678250	0.942977
Yedan4	T1	LPD	R1	2	21517855	3227678250	0.95026
Yedan4	T1	LPD	R2	1	22626560	3393984000	0.944963
Yedan4	T1	LPD	R2	2	22626560	3393984000	0.937821
Yedan4	T1	LPD	R3	1	19031998	2854799700	0.945199
Yedan4	T1	LPD	R3	2	19031998	2854799700	0.940275
Yedan4	T1	HPD	R1	1	22668098	3400214700	0.942992
Yedan4	T1	HPD	R1	2	22668098	3400214700	0.937254
Yedan4	T1	HPD	R2	1	20732626	3109893900	0.947429
Yedan4	T1	HPD	R2	2	20732626	3109893900	0.947638
Yedan4	T1	HPD	R3	1	28345615	4251842250	0.957316
Yedan4	T1	HPD	R3	2	28345615	4251842250	0.940434
Yuyu22	T1	LPD	R1	1	22464645	3369696750	0.948879
Yuyu22	T1	LPD	R1	2	22464645	3369696750	0.944526
Yuyu22	T1	LPD	R2	1	20724382	3108657300	0.946153
Yuyu22	T1	LPD	R2	2	20724382	3108657300	0.93914
Yuyu22	T1	LPD	R3	1	19202429	2880364350	0.942748
Yuyu22	T1	LPD	R3	2	19202429	2880364350	0.937229
Yuyu22	T1	HPD	R1	1	22698800	3404820000	0.943856
Yuyu22	T1	HPD	R1	2	22698800	3404820000	0.941902
Yuyu22	T1	HPD	R2	1	20812802	3121920300	0.945224
Yuyu22	T1	HPD	R2	2	20812802	3121920300	0.944351
Yuyu22	T1	HPD	R3	1	30406096	4560914400	0.950886
Yuyu22	T1	HPD	R3	2	30406096	4560914400	0.927971
Zheng58	T1	LPD	R1	1	20655105	3098265750	0.948342
Zheng58	T1	LPD	R1	2	20655105	3098265750	0.947187
Zheng58	T1	LPD	R2	1	21147020	3172053000	0.944983
Zheng58	T1	LPD	R2	2	21147020	3172053000	0.9488
Zheng58	T1	LPD	R3	1	22551327	3382699050	0.944857
Zheng58	T1	LPD	R3	2	22551327	3382699050	0.942487
Zheng58	T1	HPD	R1	1	19909249	2986387350	0.9441
Zheng58	T1	HPD	R1	2	19909249	2986387350	0.939302
Zheng58	T1	HPD	R2	1	21934943	3290241450	0.945307
Zheng58	T1	HPD	R2	2	21934943	3290241450	0.939539
Zheng58	T1	HPD	R3	1	21396110	3209416500	0.945426
Zheng58	T1	HPD	R3	2	21396110	3209416500	0.942297
Zheng87-1	T1	LPD	R1	1	20401490	3060223500	0.94533
Zheng87-1	T1	LPD	R1	2	20401490	3060223500	0.947025
Zheng87-1	T1	LPD	R2	1	20854628	3128194200	0.945569
Zheng87-1	T1	LPD	R2	2	20854628	3128194200	0.937435
Zheng87-1	T1	LPD	R3	1	20739910	3110986500	0.942331
Zheng87-1	T1	LPD	R3	2	20739910	3110986500	0.945224
Zheng87-1	T1	HPD	R1	1	23610486	3541572900	0.944922
Zheng87-1	T1	HPD	R1	2	23610486	3541572900	0.943714
Zheng87-1	T1	HPD	R2	1	21327082	3199062300	0.945724
Zheng87-1	T1	HPD	R2	2	21327082	3199062300	0.947102
Zheng87-1	T1	HPD	R3	1	21997967	3299695050	0.94404
Zheng87-1	T1	HPD	R3	2	21997967	3299695050	0.939283
Zhengdan2	T1	LPD	R1	1	20994790	3149218500	0.94264
Zhengdan2	T1	LPD	R1	2	20994790	3149218500	0.938529
Zhengdan2	T1	LPD	R2	1	19098500	2864775000	0.944229
Zhengdan2	T1	LPD	R2	2	19098500	2864775000	0.940091
Zhengdan2	T1	LPD	R3	1	19418080	2912712000	0.942964
Zhengdan2	T1	LPD	R3	2	19418080	2912712000	0.947894
Zhengdan2	T1	HPD	R1	1	21891092	3283663800	0.943668
Zhengdan2	T1	HPD	R1	2	21891092	3283663800	0.932378
Zhengdan2	T1	HPD	R2	1	22112849	3316927350	0.945407
Zhengdan2	T1	HPD	R2	2	22112849	3316927350	0.942725
Zhengdan2	T1	HPD	R3	1	31056818	4658522700	0.956123
Zhengdan2	T1	HPD	R3	2	31056818	4658522700	0.937958
Zhengdan958	T1	LPD	R1	1	21653711	3248056650	0.946025
Zhengdan958	T1	LPD	R1	2	21653711	3248056650	0.940886
Zhengdan958	T1	LPD	R2	1	23075890	3461383500	0.945905
Zhengdan958	T1	LPD	R2	2	23075890	3461383500	0.948044
Zhengdan958	T1	LPD	R3	1	22281266	3342189900	0.945324
Zhengdan958	T1	LPD	R3	2	22281266	3342189900	0.94431
Zhengdan958	T1	HPD	R1	1	19938435	2990765250	0.943736
Zhengdan958	T1	HPD	R1	2	19938435	2990765250	0.939826
Zhengdan958	T1	HPD	R2	1	21229834	3184475100	0.944926
Zhengdan958	T1	HPD	R2	2	21229834	3184475100	0.94283
Zhengdan958	T1	HPD	R3	1	28530627	4279594050	0.953877
Zhengdan958	T1	HPD	R3	2	28530627	4279594050	0.933212
Zhongdan2	T1	LPD	R1	1	20823657	3123548550	0.947828
Zhongdan2	T1	LPD	R1	2	20823657	3123548550	0.931022
Zhongdan2	T1	LPD	R2	1	20152251	3022837650	0.945339
Zhongdan2	T1	LPD	R2	2	20152251	3022837650	0.944276
Zhongdan2	T1	LPD	R3	1	20723100	3108465000	0.94466
Zhongdan2	T1	LPD	R3	2	20723100	3108465000	0.941735
Zhongdan2	T1	HPD	R1	1	22183861	3327579150	0.945994
Zhongdan2	T1	HPD	R1	2	22183861	3327579150	0.939158
Zhongdan2	T1	HPD	R2	1	19136907	2870536050	0.944772
Zhongdan2	T1	HPD	R2	2	19136907	2870536050	0.93467
Zhongdan2	T1	HPD	R3	1	25991896	3898784400	0.955747
Zhongdan2	T1	HPD	R3	2	25991896	3898784400	0.935729
Zi330	T1	LPD	R1	1	20148355	3022253250	0.948113
Zi330	T1	LPD	R1	2	20148355	3022253250	0.942273
Zi330	T1	LPD	R2	1	22328103	3349215450	0.949235
Zi330	T1	LPD	R2	2	22328103	3349215450	0.954318
Zi330	T1	LPD	R3	1	19565506	2934825900	0.946619
Zi330	T1	LPD	R3	2	19565506	2934825900	0.939077
Zi330	T1	HPD	R1	1	20954815	3143222250	0.94369
Zi330	T1	HPD	R1	2	20954815	3143222250	0.939174
Zi330	T1	HPD	R2	1	22008950	3301342500	0.945018
Zi330	T1	HPD	R2	2	22008950	3301342500	0.942962
Zi330	T1	HPD	R3	1	21747743	3262161450	0.945407
Zi330	T1	HPD	R3	2	21747743	3262161450	0.943722
Zong3	T1	LPD	R1	1	20454874	3068231100	0.947216
Zong3	T1	LPD	R1	2	20454874	3068231100	0.945232
Zong3	T1	LPD	R2	1	21116531	3167479650	0.946048
Zong3	T1	LPD	R2	2	21116531	3167479650	0.947222
Zong3	T1	LPD	R3	1	21365525	3204828750	0.94418
Zong3	T1	LPD	R3	2	21365525	3204828750	0.948161
Zong3	T1	HPD	R1	1	24629350	3694402500	0.945859
Zong3	T1	HPD	R1	2	24629350	3694402500	0.942459
Zong3	T1	HPD	R2	1	19062747	2859412050	0.943979
Zong3	T1	HPD	R2	2	19062747	2859412050	0.931419
Zong3	T1	HPD	R3	1	21413022	3211953300	0.943401
Zong3	T1	HPD	R3	2	21413022	3211953300	0.937528
444	T2	LPD	R1	1	35119283	5267892450	0.958682
444	T2	LPD	R1	2	35119283	5267892450	0.922263
444	T2	LPD	R2	1	20538439	3080765850	0.947915
444	T2	LPD	R2	2	20538439	3080765850	0.904596
444	T2	LPD	R3	1	31192941	4678941150	0.949218
444	T2	LPD	R3	2	31192941	4678941150	0.918622
444	T2	HPD	R1	1	22027676	3304151400	0.940721
444	T2	HPD	R1	2	22027676	3304151400	0.92399
444	T2	HPD	R2	1	25362161	3804324150	0.934257
444	T2	HPD	R2	2	25362161	3804324150	0.912419
444	T2	HPD	R3	1	19601760	2940264000	0.93835
444	T2	HPD	R3	2	19601760	2940264000	0.920415
5003	T2	LPD	R1	1	28252360	4237854000	0.941736
5003	T2	LPD	R1	2	28252360	4237854000	0.919164
5003	T2	LPD	R2	1	24627992	3694198800	0.952558
5003	T2	LPD	R2	2	24627992	3694198800	0.926126
5003	T2	LPD	R3	1	21143383	3171507450	0.937064
5003	T2	LPD	R3	2	21143383	3171507450	0.912201
5003	T2	HPD	R1	1	24787183	3718077450	0.934834
5003	T2	HPD	R1	2	24787183	3718077450	0.922856
5003	T2	HPD	R2	1	24479601	3671940150	0.948117
5003	T2	HPD	R2	2	24479601	3671940150	0.918279
5003	T2	HPD	R3	1	33864916	5079737400	0.93631
5003	T2	HPD	R3	2	33864916	5079737400	0.911265
7884Ht	T2	LPD	R1	1	21926155	3288923250	0.953103
7884Ht	T2	LPD	R1	2	21926155	3288923250	0.906969
7884Ht	T2	LPD	R2	1	26448749	3967312350	0.943459
7884Ht	T2	LPD	R2	2	26448749	3967312350	0.909432
7884Ht	T2	LPD	R3	1	34525792	5178868800	0.957834
7884Ht	T2	LPD	R3	2	34525792	5178868800	0.926964
7884Ht	T2	HPD	R1	1	20675775	3101366250	0.943543
7884Ht	T2	HPD	R1	2	20675775	3101366250	0.918599
7884Ht	T2	HPD	R2	1	23517474	3527621100	0.940552
7884Ht	T2	HPD	R2	2	23517474	3527621100	0.928542
8723	T2	LPD	R1	1	19691990	2953798500	0.948853
8723	T2	LPD	R1	1+	5574552	836182800	0.951721
8723	T2	LPD	R1	2	19691990	2953798500	0.909451
8723	T2	LPD	R1	2+	5574552	836182800	0.897985
8723	T2	LPD	R2	1	26786912	4018036800	0.940826
8723	T2	LPD	R2	2	26786912	4018036800	0.921433
8723	T2	LPD	R3	1	27152453	4072867950	0.952987
8723	T2	LPD	R3	2	27152453	4072867950	0.909217
8723	T2	HPD	R1	1	30604820	4590723000	0.956326
8723	T2	HPD	R1	2	30604820	4590723000	0.930491
8723	T2	HPD	R2	1	20652873	3097930950	0.940582
8723	T2	HPD	R2	2	20652873	3097930950	0.916467
8723	T2	HPD	R3	1	24435740	3665361000	0.949052
8723	T2	HPD	R3	2	24435740	3665361000	0.920083
Benyu9	T2	LPD	R1	1	31668584	4750287600	0.94994
Benyu9	T2	LPD	R1	2	31668584	4750287600	0.921424
Benyu9	T2	LPD	R2	1	14931305	2239695750	0.956201
Benyu9	T2	LPD	R2	1+	17733530	2660029500	0.9567
Benyu9	T2	LPD	R2	2	14931305	2239695750	0.924988
Benyu9	T2	LPD	R2	2+	17733530	2660029500	0.909081
Benyu9	T2	LPD	R3	1	25575183	3836277450	0.950923
Benyu9	T2	LPD	R3	2	25575183	3836277450	0.912419
Benyu9	T2	HPD	R1	1	21327695	3199154250	0.936433
Benyu9	T2	HPD	R1	2	21327695	3199154250	0.916708
Benyu9	T2	HPD	R2	1	32207088	4831063200	0.936383
Benyu9	T2	HPD	R2	2	32207088	4831063200	0.917413
Benyu9	T2	HPD	R3	1	26420066	3963009900	0.941922
Benyu9	T2	HPD	R3	2	26420066	3963009900	0.925943
Chang7-2	T2	LPD	R1	1	26746796	4012019400	0.944126
Chang7-2	T2	LPD	R1	2	26746796	4012019400	0.919738
Chang7-2	T2	LPD	R2	1	33653768	5048065200	0.953606
Chang7-2	T2	LPD	R2	2	33653768	5048065200	0.92219
Chang7-2	T2	LPD	R3	1	48897942	7334691300	0.957978
Chang7-2	T2	LPD	R3	2	48897942	7334691300	0.909602
Chang7-2	T2	HPD	R1	1	27800459	4170068850	0.937505
Chang7-2	T2	HPD	R1	2	27800459	4170068850	0.919642
Chang7-2	T2	HPD	R2	1	26305944	3945891600	0.937411
Chang7-2	T2	HPD	R2	2	26305944	3945891600	0.912214
Chang7-2	T2	HPD	R3	1	23241502	3486225300	0.947074
Chang7-2	T2	HPD	R3	2	23241502	3486225300	0.920044
Dan340	T2	LPD	R1	1	28504049	4275607350	0.941219
Dan340	T2	LPD	R1	2	28504049	4275607350	0.926941
Dan340	T2	LPD	R2	1	30359234	4553885100	0.95898
Dan340	T2	LPD	R2	2	30359234	4553885100	0.921993
Dan340	T2	LPD	R3	1	26307615	3946142250	0.942693
Dan340	T2	LPD	R3	2	26307615	3946142250	0.925501
Dan340	T2	HPD	R1	1	19921247	2988187050	0.941057
Dan340	T2	HPD	R1	1+	5478503	821775450	0.948136
Dan340	T2	HPD	R1	2	19921247	2988187050	0.890926
Dan340	T2	HPD	R1	2+	5478503	821775450	0.874428
Dan340	T2	HPD	R2	1	21984578	3297686700	0.952942
Dan340	T2	HPD	R2	2	21984578	3297686700	0.922368
Dan340	T2	HPD	R3	1	29728051	4459207650	0.951681
Dan340	T2	HPD	R3	2	29728051	4459207650	0.924397
Danyu13	T2	LPD	R1	1	27284234	4092635100	0.949054
Danyu13	T2	LPD	R1	2	27284234	4092635100	0.917728
Danyu13	T2	LPD	R2	1	27226736	4084010400	0.954242
Danyu13	T2	LPD	R2	2	27226736	4084010400	0.921186
Danyu13	T2	LPD	R3	1	27148637	4072295550	0.954118
Danyu13	T2	LPD	R3	2	27148637	4072295550	0.930573
Danyu13	T2	HPD	R1	1	24984534	3747680100	0.946354
Danyu13	T2	HPD	R1	2	24984534	3747680100	0.916692
Danyu13	T2	HPD	R2	1	22764385	3414657750	0.942345
Danyu13	T2	HPD	R2	2	22764385	3414657750	0.920245
Danyu13	T2	HPD	R3	1	30723015	4608452250	0.940592
Danyu13	T2	HPD	R3	2	30723015	4608452250	0.922431
Danyu6	T2	LPD	R1	1	16980202	2547030300	0.95136
Danyu6	T2	LPD	R1	1+	12822216	1923332400	0.954144
Danyu6	T2	LPD	R1	2	16980202	2547030300	0.912174
Danyu6	T2	LPD	R1	2+	12822216	1923332400	0.894605
Danyu6	T2	LPD	R2	1	30382180	4557327000	0.94367
Danyu6	T2	LPD	R2	2	30382180	4557327000	0.917581
Danyu6	T2	LPD	R3	1	24695137	3704270550	0.952388
Danyu6	T2	LPD	R3	2	24695137	3704270550	0.917038
Danyu6	T2	HPD	R1	1	27437565	4115634750	0.939721
Danyu6	T2	HPD	R1	2	27437565	4115634750	0.922873
Danyu6	T2	HPD	R2	1	26326162	3948924300	0.93123
Danyu6	T2	HPD	R2	2	26326162	3948924300	0.912868
Danyu6	T2	HPD	R3	1	21731710	3259756500	0.938303
Danyu6	T2	HPD	R3	2	21731710	3259756500	0.917677
Denghai9	T2	LPD	R1	1	23786869	3568030350	0.943415
Denghai9	T2	LPD	R1	2	23786869	3568030350	0.895649
Denghai9	T2	LPD	R2	1	31117030	4667554500	0.93613
Denghai9	T2	LPD	R2	2	31117030	4667554500	0.902025
Denghai9	T2	LPD	R3	1	25374493	3806173950	0.952935
Denghai9	T2	LPD	R3	2	25374493	3806173950	0.913673
Denghai9	T2	HPD	R1	1	32989152	4948372800	0.941603
Denghai9	T2	HPD	R1	2	32989152	4948372800	0.926796
Denghai9	T2	HPD	R2	1	27708349	4156252350	0.943852
Denghai9	T2	HPD	R2	2	27708349	4156252350	0.927783
Denghai9	T2	HPD	R3	1	27025814	4053872100	0.94287
Denghai9	T2	HPD	R3	2	27025814	4053872100	0.925625
DH65232	T2	LPD	R1	1	27980371	4197055650	0.954924
DH65232	T2	LPD	R1	2	27980371	4197055650	0.926873
DH65232	T2	LPD	R2	1	27127351	4069102650	0.94228
DH65232	T2	LPD	R2	2	27127351	4069102650	0.921752
DH65232	T2	LPD	R3	1	45338486	6800772900	0.95871
DH65232	T2	LPD	R3	2	45338486	6800772900	0.929777
DH65232	T2	HPD	R1	1	34539825	5180973750	0.938442
DH65232	T2	HPD	R1	2	34539825	5180973750	0.914073
DH65232	T2	HPD	R2	1	20901397	3135209550	0.936346
DH65232	T2	HPD	R2	2	20901397	3135209550	0.911633
DH65232	T2	HPD	R3	1	20032852	3004927800	0.933405
DH65232	T2	HPD	R3	2	20032852	3004927800	0.912376
Duo229	T2	LPD	R1	1	31163427	4674514050	0.955488
Duo229	T2	LPD	R1	2	31163427	4674514050	0.916603
Duo229	T2	LPD	R2	1	22744774	3411716100	0.947996
Duo229	T2	LPD	R2	2	22744774	3411716100	0.923805
Duo229	T2	LPD	R3	1	18249202	2737380300	0.940697
Duo229	T2	LPD	R3	1+	3957306	593595900	0.938575
Duo229	T2	LPD	R3	2	18249202	2737380300	0.920167
Duo229	T2	LPD	R3	2+	3957306	593595900	0.912191
Duo229	T2	HPD	R1	1	23446423	3516963450	0.938486
Duo229	T2	HPD	R1	2	23446423	3516963450	0.918478
Duo229	T2	HPD	R2	1	31016142	4652421300	0.942846
Duo229	T2	HPD	R2	2	31016142	4652421300	0.924215
Duo229	T2	HPD	R3	1	19509685	2926452750	0.938736
Duo229	T2	HPD	R3	2	19509685	2926452750	0.91627
E28	T2	LPD	R1	1	27494196	4124129400	0.942951
E28	T2	LPD	R1	2	27494196	4124129400	0.927427
E28	T2	LPD	R2	1	37962130	5694319500	0.95679
E28	T2	LPD	R2	2	37962130	5694319500	0.92036
E28	T2	LPD	R3	1	24468426	3670263900	0.951022
E28	T2	LPD	R3	2	24468426	3670263900	0.912581
E28	T2	HPD	R1	1	29257113	4388566950	0.935816
E28	T2	HPD	R1	2	29257113	4388566950	0.927563
E28	T2	HPD	R2	1	24468083	3670212450	0.946142
E28	T2	HPD	R2	2	24468083	3670212450	0.910032
E28	T2	HPD	R3	1	21426190	3213928500	0.932803
E28	T2	HPD	R3	2	21426190	3213928500	0.920323
Hua160	T2	LPD	R1	1	28988131	4348219650	0.945395
Hua160	T2	LPD	R1	2	28988131	4348219650	0.92233
Hua160	T2	LPD	R2	1	28605589	4290838350	0.946906
Hua160	T2	LPD	R2	2	28605589	4290838350	0.914049
Hua160	T2	LPD	R3	1	33614172	5042125800	0.949469
Hua160	T2	LPD	R3	2	33614172	5042125800	0.919751
Hua160	T2	HPD	R1	1	18140107	2721016050	0.943369
Hua160	T2	HPD	R1	1+	9049962	1357494300	0.95568
Hua160	T2	HPD	R1	2	18140107	2721016050	0.933174
Hua160	T2	HPD	R1	2+	9049962	1357494300	0.943934
Hua160	T2	HPD	R2	1	24531929	3679789350	0.935492
Hua160	T2	HPD	R2	2	24531929	3679789350	0.913832
Hua160	T2	HPD	R3	1	25430103	3814515450	0.947725
Hua160	T2	HPD	R3	2	25430103	3814515450	0.916787
Hua94	T2	LPD	R1	1	28869391	4330408650	0.959244
Hua94	T2	LPD	R1	2	28869391	4330408650	0.925496
Hua94	T2	LPD	R2	1	21442578	3216386700	0.948418
Hua94	T2	LPD	R2	2	21442578	3216386700	0.91016
Hua94	T2	LPD	R3	1	20959880	3143982000	0.949321
Hua94	T2	LPD	R3	2	20959880	3143982000	0.910731
Hua94	T2	HPD	R1	1	29822145	4473321750	0.954316
Hua94	T2	HPD	R1	2	29822145	4473321750	0.926801
Hua94	T2	HPD	R2	1	20323956	3048593400	0.944169
Hua94	T2	HPD	R2	2	20323956	3048593400	0.929145
Hua94	T2	HPD	R3	1	29247666	4387149900	0.9412
Hua94	T2	HPD	R3	2	29247666	4387149900	0.924547
Huangzaosi	T2	LPD	R1	1	28046785	4207017750	0.958636
Huangzaosi	T2	LPD	R1	2	28046785	4207017750	0.928019
Huangzaosi	T2	LPD	R2	1	20868514	3130277100	0.945381
Huangzaosi	T2	LPD	R2	2	20868514	3130277100	0.92149
Huangzaosi	T2	HPD	R1	1	24743919	3711587850	0.950802
Huangzaosi	T2	HPD	R1	2	24743919	3711587850	0.911872
Huangzaosi	T2	HPD	R2	1	27961233	4194184950	0.9464
Huangzaosi	T2	HPD	R2	2	27961233	4194184950	0.916007
Huangzaosi	T2	HPD	R3	1	34263265	5139489750	0.949453
Huangzaosi	T2	HPD	R3	2	34263265	5139489750	0.917174
Huobai	T2	LPD	R1	1	20130442	3019566300	0.941248
Huobai	T2	LPD	R1	2	20130442	3019566300	0.913654
Huobai	T2	LPD	R2	1	26038781	3905817150	0.944151
Huobai	T2	LPD	R2	2	26038781	3905817150	0.922846
Huobai	T2	LPD	R3	1	30547393	4582108950	0.956417
Huobai	T2	LPD	R3	2	30547393	4582108950	0.92784
Huobai	T2	HPD	R1	1	21294597	3194189550	0.935108
Huobai	T2	HPD	R1	2	21294597	3194189550	0.919302
Huobai	T2	HPD	R2	1	31230842	4684626300	0.952541
Huobai	T2	HPD	R2	2	31230842	4684626300	0.923786
Huobai	T2	HPD	R3	1	25164531	3774679650	0.953372
Huobai	T2	HPD	R3	2	25164531	3774679650	0.92048
Jidan102	T2	LPD	R1	1	27567107	4135066050	0.957517
Jidan102	T2	LPD	R1	2	27567107	4135066050	0.922383
Jidan102	T2	LPD	R2	1	26035414	3905312100	0.956679
Jidan102	T2	LPD	R2	2	26035414	3905312100	0.927387
Jidan102	T2	LPD	R3	1	27111825	4066773750	0.958136
Jidan102	T2	LPD	R3	2	27111825	4066773750	0.924389
Jidan102	T2	HPD	R1	1	26860138	4029020700	0.948797
Jidan102	T2	HPD	R1	2	26860138	4029020700	0.914202
Jidan102	T2	HPD	R2	1	21939588	3290938200	0.95162
Jidan102	T2	HPD	R2	2	21939588	3290938200	0.925187
Jidan102	T2	HPD	R3	1	31345707	4701856050	0.943137
Jidan102	T2	HPD	R3	2	31345707	4701856050	0.931309
Jidan1	T2	LPD	R1	1	33466587	5019988050	0.956454
Jidan1	T2	LPD	R1	2	33466587	5019988050	0.93001
Jidan1	T2	LPD	R2	1	34804624	5220693600	0.957517
Jidan1	T2	LPD	R2	2	34804624	5220693600	0.923814
Jidan1	T2	LPD	R3	1	29287085	4393062750	0.953816
Jidan1	T2	LPD	R3	2	29287085	4393062750	0.911715
Jidan1	T2	HPD	R1	1	29868452	4480267800	0.943093
Jidan1	T2	HPD	R1	2	29868452	4480267800	0.931626
Jidan1	T2	HPD	R2	1	34023155	5103473250	0.949937
Jidan1	T2	HPD	R2	2	34023155	5103473250	0.92245
Jidan1	T2	HPD	R3	1	26780332	4017049800	0.952697
Jidan1	T2	HPD	R3	2	26780332	4017049800	0.920746
Jindan8	T2	LPD	R1	1	26642803	3996420450	0.949713
Jindan8	T2	LPD	R1	2	26642803	3996420450	0.907506
Jindan8	T2	LPD	R2	1	53330408	7999561200	0.961021
Jindan8	T2	LPD	R2	2	53330408	7999561200	0.914308
Jindan8	T2	LPD	R3	1	27969886	4195482900	0.955043
Jindan8	T2	LPD	R3	2	27969886	4195482900	0.927454
Jindan8	T2	HPD	R1	1	35408874	5311331100	0.944119
Jindan8	T2	HPD	R1	2	35408874	5311331100	0.928862
Jindan8	T2	HPD	R2	1	29319650	4397947500	0.954751
Jindan8	T2	HPD	R2	2	29319650	4397947500	0.925627
Jindan8	T2	HPD	R3	1	17581214	2637182100	0.940927
Jindan8	T2	HPD	R3	1+	7200476	1080071400	0.960542
Jindan8	T2	HPD	R3	2	17581214	2637182100	0.921019
Jindan8	T2	HPD	R3	2+	7200476	1080071400	0.931355
K12	T2	LPD	R1	1	20552729	3082909350	0.949653
K12	T2	LPD	R1	2	20552729	3082909350	0.907549
K12	T2	LPD	R2	1	25483644	3822546600	0.93965
K12	T2	LPD	R2	2	25483644	3822546600	0.919556
K12	T2	LPD	R3	1	41531367	6229705050	0.960653
K12	T2	LPD	R3	2	41531367	6229705050	0.932925
K12	T2	HPD	R1	1	25687408	3853111200	0.952957
K12	T2	HPD	R1	2	25687408	3853111200	0.923052
K12	T2	HPD	R2	1	26631752	3994762800	0.940625
K12	T2	HPD	R2	2	26631752	3994762800	0.92362
K12	T2	HPD	R3	1	20412689	3061903350	0.937926
K12	T2	HPD	R3	2	20412689	3061903350	0.921037
Lu28	T2	LPD	R1	1	32061062	4809159300	0.951443
Lu28	T2	LPD	R1	2	32061062	4809159300	0.916163
Lu28	T2	LPD	R2	1	37447672	5617150800	0.954992
Lu28	T2	LPD	R2	2	37447672	5617150800	0.926998
Lu28	T2	LPD	R3	1	29887247	4483087050	0.954859
Lu28	T2	LPD	R3	2	29887247	4483087050	0.911514
Lu28	T2	HPD	R1	1	29153976	4373096400	0.952675
Lu28	T2	HPD	R1	2	29153976	4373096400	0.925126
Lu28	T2	HPD	R2	1	27695314	4154297100	0.933308
Lu28	T2	HPD	R2	2	27695314	4154297100	0.903854
Lu28	T2	HPD	R3	1	23900848	3585127200	0.947875
Lu28	T2	HPD	R3	2	23900848	3585127200	0.924101
Ludan50	T2	LPD	R1	1	27397076	4109561400	0.942974
Ludan50	T2	LPD	R1	2	27397076	4109561400	0.911768
Ludan50	T2	LPD	R2	1	30764370	4614655500	0.957854
Ludan50	T2	LPD	R2	2	30764370	4614655500	0.926901
Ludan50	T2	LPD	R3	1	29784142	4467621300	0.945188
Ludan50	T2	LPD	R3	2	29784142	4467621300	0.909765
Ludan50	T2	HPD	R1	1	28867772	4330165800	0.954479
Ludan50	T2	HPD	R1	2	28867772	4330165800	0.924938
Ludan50	T2	HPD	R2	1	22230408	3334561200	0.938686
Ludan50	T2	HPD	R2	2	22230408	3334561200	0.923876
Ludan50	T2	HPD	R3	1	20562757	3084413550	0.940442
Ludan50	T2	HPD	R3	2	20562757	3084413550	0.921926
Luyuan92	T2	LPD	R1	1	30523720	4578558000	0.944832
Luyuan92	T2	LPD	R1	2	30523720	4578558000	0.911313
Luyuan92	T2	LPD	R2	1	17860591	2679088650	0.95284
Luyuan92	T2	LPD	R2	1+	6903375	1035506250	0.954808
Luyuan92	T2	LPD	R2	2	17860591	2679088650	0.917476
Luyuan92	T2	LPD	R2	2+	6903375	1035506250	0.902743
Luyuan92	T2	LPD	R3	1	29450515	4417577250	0.956204
Luyuan92	T2	LPD	R3	2	29450515	4417577250	0.928819
Luyuan92	T2	HPD	R1	1	21215204	3182280600	0.942748
Luyuan92	T2	HPD	R1	2	21215204	3182280600	0.925259
Luyuan92	T2	HPD	R2	1	24217286	3632592900	0.949351
Luyuan92	T2	HPD	R2	2	24217286	3632592900	0.922184
Luyuan92	T2	HPD	R3	1	24767563	3715134450	0.954156
Luyuan92	T2	HPD	R3	2	24767563	3715134450	0.922598
M14	T2	LPD	R1	1	16681702	2502255300	0.946908
M14	T2	LPD	R1	1+	8232633	1234894950	0.94889
M14	T2	LPD	R1	2	16681702	2502255300	0.928698
M14	T2	LPD	R1	2+	8232633	1234894950	0.91514
M14	T2	LPD	R2	1	32318848	4847827200	0.955681
M14	T2	LPD	R2	2	32318848	4847827200	0.914898
M14	T2	LPD	R3	1	20544934	3081740100	0.931185
M14	T2	LPD	R3	2	20544934	3081740100	0.871759
M14	T2	HPD	R1	1	20850660	3127599000	0.943335
M14	T2	HPD	R1	2	20850660	3127599000	0.926951
M14	T2	HPD	R2	1	26857885	4028682750	0.952481
M14	T2	HPD	R2	2	26857885	4028682750	0.922895
M14	T2	HPD	R3	1	21112684	3166902600	0.95028
M14	T2	HPD	R3	2	21112684	3166902600	0.922386
Mo17	T2	LPD	R1	1	26942947	4041442050	0.95603
Mo17	T2	LPD	R1	2	26942947	4041442050	0.921182
Mo17	T2	LPD	R2	1	31778064	4766709600	0.954216
Mo17	T2	LPD	R2	2	31778064	4766709600	0.913507
Mo17	T2	LPD	R3	1	23566525	3534978750	0.951375
Mo17	T2	LPD	R3	2	23566525	3534978750	0.905091
Mo17	T2	HPD	R1	1	28061174	4209176100	0.954393
Mo17	T2	HPD	R1	2	28061174	4209176100	0.917234
Mo17	T2	HPD	R2	1	25707575	3856136250	0.953816
Mo17	T2	HPD	R2	2	25707575	3856136250	0.921403
Mo17	T2	HPD	R3	1	26554490	3983173500	0.940042
Mo17	T2	HPD	R3	2	26554490	3983173500	0.925928
Qi319	T2	LPD	R1	1	20625949	3093892350	0.940141
Qi319	T2	LPD	R1	2	20625949	3093892350	0.916176
Qi319	T2	LPD	R2	1	24160280	3624042000	0.951996
Qi319	T2	LPD	R2	2	24160280	3624042000	0.912633
Qi319	T2	LPD	R3	1	25221879	3783281850	0.923246
Qi319	T2	LPD	R3	2	25221879	3783281850	0.891025
Qi319	T2	HPD	R1	1	25688446	3853266900	0.941612
Qi319	T2	HPD	R1	2	25688446	3853266900	0.9212
Qi319	T2	HPD	R2	1	16817589	2522638350	0.935504
Qi319	T2	HPD	R2	1+	9374605	1406190750	0.956901
Qi319	T2	HPD	R2	2	16817589	2522638350	0.921515
Qi319	T2	HPD	R2	2+	9374605	1406190750	0.930324
Qi319	T2	HPD	R3	1	27401438	4110215700	0.938288
Qi319	T2	HPD	R3	2	27401438	4110215700	0.918091
Shen137	T2	LPD	R1	1	26610516	3991577400	0.957491
Shen137	T2	LPD	R1	2	26610516	3991577400	0.919316
Shen137	T2	LPD	R2	1	23441959	3516293850	0.951872
Shen137	T2	LPD	R2	2	23441959	3516293850	0.903816
Shen137	T2	LPD	R3	1	21266806	3190020900	0.950959
Shen137	T2	LPD	R3	2	21266806	3190020900	0.909757
Shen137	T2	HPD	R1	1	23574304	3536145600	0.955088
Shen137	T2	HPD	R1	2	23574304	3536145600	0.928269
Shen137	T2	HPD	R2	1	25880314	3882047100	0.95138
Shen137	T2	HPD	R2	2	25880314	3882047100	0.917326
Shen137	T2	HPD	R3	1	25197234	3779585100	0.951457
Shen137	T2	HPD	R3	2	25197234	3779585100	0.916995
Shendan16	T2	LPD	R1	1	26160467	3924070050	0.944196
Shendan16	T2	LPD	R1	2	26160467	3924070050	0.913856
Shendan16	T2	LPD	R2	1	32993468	4949020200	0.958829
Shendan16	T2	LPD	R2	2	32993468	4949020200	0.921942
Shendan16	T2	LPD	R3	1	27433440	4115016000	0.945225
Shendan16	T2	LPD	R3	2	27433440	4115016000	0.913224
Shendan16	T2	HPD	R1	1	24428357	3664253550	0.947441
Shendan16	T2	HPD	R1	2	24428357	3664253550	0.925083
Shendan16	T2	HPD	R2	1	29417486	4412622900	0.947884
Shendan16	T2	HPD	R2	2	29417486	4412622900	0.914551
Shendan16	T2	HPD	R3	1	24551908	3682786200	0.940903
Shendan16	T2	HPD	R3	2	24551908	3682786200	0.922707
Shendan7	T2	LPD	R1	1	34035811	5105371650	0.955483
Shendan7	T2	LPD	R1	2	34035811	5105371650	0.921983
Shendan7	T2	LPD	R2	1	25729120	3859368000	0.94923
Shendan7	T2	LPD	R2	2	25729120	3859368000	0.895802
Shendan7	T2	LPD	R3	1	28070143	4210521450	0.950364
Shendan7	T2	LPD	R3	2	28070143	4210521450	0.914466
Shendan7	T2	HPD	R1	1	21685938	3252890700	0.949678
Shendan7	T2	HPD	R1	2	21685938	3252890700	0.917092
Shendan7	T2	HPD	R2	1	21627657	3244148550	0.946079
Shendan7	T2	HPD	R2	2	21627657	3244148550	0.917841
Shendan7	T2	HPD	R3	1	20798932	3119839800	0.938739
Shendan7	T2	HPD	R3	2	20798932	3119839800	0.922687
Sidan19	T2	LPD	R1	1	31314348	4697152200	0.954088
Sidan19	T2	LPD	R1	2	31314348	4697152200	0.927565
Sidan19	T2	LPD	R2	1	21781801	3267270150	0.947434
Sidan19	T2	LPD	R2	2	21781801	3267270150	0.904434
Sidan19	T2	LPD	R3	1	27695590	4154338500	0.954936
Sidan19	T2	LPD	R3	2	27695590	4154338500	0.92527
Sidan19	T2	HPD	R1	1	27959183	4193877450	0.934364
Sidan19	T2	HPD	R1	2	27959183	4193877450	0.909485
Sidan19	T2	HPD	R2	1	22476880	3371532000	0.941231
Sidan19	T2	HPD	R2	2	22476880	3371532000	0.92592
Sidan19	T2	HPD	R3	1	21749020	3262353000	0.91848
Sidan19	T2	HPD	R3	2	21749020	3262353000	0.890393
Sidan8	T2	LPD	R1	1	22353271	3352990650	0.944782
Sidan8	T2	LPD	R1	2	22353271	3352990650	0.91221
Sidan8	T2	LPD	R2	1	27129246	4069386900	0.959943
Sidan8	T2	LPD	R2	2	27129246	4069386900	0.920564
Sidan8	T2	LPD	R3	1	24670052	3700507800	0.952093
Sidan8	T2	LPD	R3	2	24670052	3700507800	0.904984
Sidan8	T2	HPD	R1	1	25332941	3799941150	0.94756
Sidan8	T2	HPD	R1	2	25332941	3799941150	0.916934
Sidan8	T2	HPD	R2	1	33488891	5023333650	0.944701
Sidan8	T2	HPD	R2	2	33488891	5023333650	0.925272
Sidan8	T2	HPD	R3	1	26677559	4001633850	0.932175
Sidan8	T2	HPD	R3	2	26677559	4001633850	0.929484
Tai183	T2	LPD	R1	1	25741646	3861246900	0.947344
Tai183	T2	LPD	R1	2	25741646	3861246900	0.913257
Tai183	T2	LPD	R2	1	19376605	2906490750	0.958614
Tai183	T2	LPD	R2	2	19376605	2906490750	0.926029
Tai183	T2	LPD	R3	1	27290546	4093581900	0.936264
Tai183	T2	LPD	R3	2	27290546	4093581900	0.91586
Tai183	T2	HPD	R1	1	24973386	3746007900	0.939376
Tai183	T2	HPD	R1	2	24973386	3746007900	0.917533
Tai183	T2	HPD	R2	1	18195165	2729274750	0.938658
Tai183	T2	HPD	R2	1+	6465734	969860100	0.960051
Tai183	T2	HPD	R2	2	18195165	2729274750	0.919176
Tai183	T2	HPD	R2	2+	6465734	969860100	0.929285
Tai183	T2	HPD	R3	1	33767538	5065130700	0.941451
Tai183	T2	HPD	R3	2	33767538	5065130700	0.932739
Tangsipingtou	T2	LPD	R1	1	35733399	5360009850	0.953637
Tangsipingtou	T2	LPD	R1	2	35733399	5360009850	0.914985
Tangsipingtou	T2	LPD	R2	1	33145379	4971806850	0.95196
Tangsipingtou	T2	LPD	R2	2	33145379	4971806850	0.921338
Tangsipingtou	T2	LPD	R3	1	27985526	4197828900	0.952994
Tangsipingtou	T2	LPD	R3	2	27985526	4197828900	0.91131
Tangsipingtou	T2	HPD	R1	1	26883916	4032587400	0.953618
Tangsipingtou	T2	HPD	R1	2	26883916	4032587400	0.927212
Tangsipingtou	T2	HPD	R2	1	18627309	2794096350	0.941108
Tangsipingtou	T2	HPD	R2	1+	7241514	1086227100	0.960621
Tangsipingtou	T2	HPD	R2	2	18627309	2794096350	0.92409
Tangsipingtou	T2	HPD	R2	2+	7241514	1086227100	0.934522
Tangsipingtou	T2	HPD	R3	1	23722624	3558393600	0.954317
Tangsipingtou	T2	HPD	R3	2	23722624	3558393600	0.919075
Tie133	T2	LPD	R1	1	28442069	4266310350	0.949217
Tie133	T2	LPD	R1	2	28442069	4266310350	0.912327
Tie133	T2	LPD	R2	1	24353372	3653005800	0.940285
Tie133	T2	LPD	R2	2	24353372	3653005800	0.896448
Tie133	T2	LPD	R3	1	23530652	3529597800	0.950978
Tie133	T2	LPD	R3	2	23530652	3529597800	0.921349
Tie133	T2	HPD	R1	1	25172026	3775803900	0.93771
Tie133	T2	HPD	R1	2	25172026	3775803900	0.919174
Tie133	T2	HPD	R2	1	24949695	3742454250	0.943062
Tie133	T2	HPD	R2	2	24949695	3742454250	0.927295
Tie133	T2	HPD	R3	1	20285750	3042862500	0.940844
Tie133	T2	HPD	R3	2	20285750	3042862500	0.924975
Wu105	T2	LPD	R1	1	27095468	4064320200	0.95873
Wu105	T2	LPD	R1	2	27095468	4064320200	0.925473
Wu105	T2	LPD	R2	1	25287222	3793083300	0.944055
Wu105	T2	LPD	R2	2	25287222	3793083300	0.912018
Wu105	T2	LPD	R3	1	24522448	3678367200	0.943123
Wu105	T2	LPD	R3	2	24522448	3678367200	0.91552
Wu105	T2	HPD	R1	1	19072281	2860842150	0.952747
Wu105	T2	HPD	R1	1+	4507833	676174950	0.947678
Wu105	T2	HPD	R1	2	19072281	2860842150	0.91996
Wu105	T2	HPD	R1	2+	4507833	676174950	0.902527
Wu105	T2	HPD	R2	1	34959256	5243888400	0.938859
Wu105	T2	HPD	R2	2	34959256	5243888400	0.917233
Wu105	T2	HPD	R3	1	40425801	6063870150	0.942812
Wu105	T2	HPD	R3	2	40425801	6063870150	0.929007
Wudanzao	T2	LPD	R1	1	28371952	4255792800	0.950873
Wudanzao	T2	LPD	R1	2	28371952	4255792800	0.916696
Wudanzao	T2	LPD	R2	1	16452107	2467816050	0.930571
Wudanzao	T2	LPD	R2	1+	11595804	1739370600	0.931729
Wudanzao	T2	LPD	R2	2	16452107	2467816050	0.904649
Wudanzao	T2	LPD	R2	2+	11595804	1739370600	0.905939
Wudanzao	T2	LPD	R3	1	24113079	3616961850	0.946744
Wudanzao	T2	LPD	R3	2	24113079	3616961850	0.902962
Wudanzao	T2	HPD	R1	1	24837274	3725591100	0.945192
Wudanzao	T2	HPD	R1	2	24837274	3725591100	0.923557
Wudanzao	T2	HPD	R2	1	23290645	3493596750	0.944056
Wudanzao	T2	HPD	R2	2	23290645	3493596750	0.931551
Wudanzao	T2	HPD	R3	1	26459173	3968875950	0.954002
Wudanzao	T2	HPD	R3	2	26459173	3968875950	0.915306
Xi14	T2	LPD	R1	1	28142549	4221382350	0.952056
Xi14	T2	LPD	R1	2	28142549	4221382350	0.920479
Xi14	T2	LPD	R2	1	21212996	3181949400	0.941022
Xi14	T2	LPD	R2	2	21212996	3181949400	0.911765
Xi14	T2	LPD	R3	1	24256860	3638529000	0.948426
Xi14	T2	LPD	R3	2	24256860	3638529000	0.917453
Xi14	T2	HPD	R1	1	28896339	4334450850	0.940242
Xi14	T2	HPD	R1	2	28896339	4334450850	0.924932
Xi14	T2	HPD	R2	1	24198088	3629713200	0.954235
Xi14	T2	HPD	R2	2	24198088	3629713200	0.92806
Xi14	T2	HPD	R3	1	28084112	4212616800	0.939631
Xi14	T2	HPD	R3	2	28084112	4212616800	0.922971
Yandan14	T2	LPD	R1	1	28850522	4327578300	0.955378
Yandan14	T2	LPD	R1	2	28850522	4327578300	0.928612
Yandan14	T2	LPD	R2	1	35687020	5353053000	0.947972
Yandan14	T2	LPD	R2	2	35687020	5353053000	0.917475
Yandan14	T2	LPD	R3	1	45939236	6890885400	0.951302
Yandan14	T2	LPD	R3	2	45939236	6890885400	0.917144
Yandan14	T2	HPD	R1	1	36199535	5429930250	0.942267
Yandan14	T2	HPD	R1	2	36199535	5429930250	0.929844
Yandan14	T2	HPD	R2	1	21504596	3225689400	0.949432
Yandan14	T2	HPD	R2	2	21504596	3225689400	0.922131
Yandan14	T2	HPD	R3	1	28453603	4268040450	0.937661
Yandan14	T2	HPD	R3	2	28453603	4268040450	0.922543
Yang	T2	LPD	R1	1	36213307	5431996050	0.958615
Yang	T2	LPD	R1	2	36213307	5431996050	0.926374
Yang	T2	LPD	R2	1	20370482	3055572300	0.94847
Yang	T2	LPD	R2	2	20370482	3055572300	0.9138
Yang	T2	LPD	R3	1	23531335	3529700250	0.946367
Yang	T2	LPD	R3	2	23531335	3529700250	0.921416
Yang	T2	HPD	R1	1	25610319	3841547850	0.951109
Yang	T2	HPD	R1	2	25610319	3841547850	0.915576
Yang	T2	HPD	R2	1	34881914	5232287100	0.940515
Yang	T2	HPD	R2	2	34881914	5232287100	0.926271
Yang	T2	HPD	R3	1	22949074	3442361100	0.938581
Yang	T2	HPD	R3	2	22949074	3442361100	0.922258
Ye478	T2	LPD	R1	1	17358678	2603801700	0.95384
Ye478	T2	LPD	R1	1+	12468728	1870309200	0.953906
Ye478	T2	LPD	R1	2	17358678	2603801700	0.918266
Ye478	T2	LPD	R1	2+	12468728	1870309200	0.897464
Ye478	T2	LPD	R2	1	17773668	2666050200	0.951336
Ye478	T2	LPD	R2	1+	4840808	726121200	0.953072
Ye478	T2	LPD	R2	2	17773668	2666050200	0.908314
Ye478	T2	LPD	R2	2+	4840808	726121200	0.892754
Ye478	T2	LPD	R3	1	21504749	3225712350	0.936068
Ye478	T2	LPD	R3	2	21504749	3225712350	0.900468
Ye478	T2	HPD	R1	1	26554658	3983198700	0.94196
Ye478	T2	HPD	R1	2	26554658	3983198700	0.923254
Ye478	T2	HPD	R2	1	22012455	3301868250	0.955282
Ye478	T2	HPD	R2	2	22012455	3301868250	0.917718
Ye478	T2	HPD	R3	1	30694909	4604236350	0.936057
Ye478	T2	HPD	R3	2	30694909	4604236350	0.922728
Ye8112	T2	LPD	R1	1	25528056	3829208400	0.958311
Ye8112	T2	LPD	R1	2	25528056	3829208400	0.921138
Ye8112	T2	LPD	R2	1	21293594	3194039100	0.952702
Ye8112	T2	LPD	R2	2	21293594	3194039100	0.913474
Ye8112	T2	LPD	R3	1	21430542	3214581300	0.955882
Ye8112	T2	LPD	R3	2	21430542	3214581300	0.921958
Ye8112	T2	HPD	R1	1	22147340	3322101000	0.933827
Ye8112	T2	HPD	R1	2	22147340	3322101000	0.913349
Ye8112	T2	HPD	R2	1	30365397	4554809550	0.953495
Ye8112	T2	HPD	R2	2	30365397	4554809550	0.922241
Ye8112	T2	HPD	R3	1	24777878	3716681700	0.95425
Ye8112	T2	HPD	R3	2	24777878	3716681700	0.92537
Yedan13	T2	LPD	R1	1	31046799	4657019850	0.954881
Yedan13	T2	LPD	R1	2	31046799	4657019850	0.924987
Yedan13	T2	LPD	R2	1	31673713	4751056950	0.954289
Yedan13	T2	LPD	R2	2	31673713	4751056950	0.920318
Yedan13	T2	LPD	R3	1	31182863	4677429450	0.950879
Yedan13	T2	LPD	R3	2	31182863	4677429450	0.906755
Yedan13	T2	HPD	R1	1	28070721	4210608150	0.937989
Yedan13	T2	HPD	R1	2	28070721	4210608150	0.921374
Yedan13	T2	HPD	R2	1	19480466	2922069900	0.954725
Yedan13	T2	HPD	R2	1+	5118843	767826450	0.957347
Yedan13	T2	HPD	R2	2	19480466	2922069900	0.919678
Yedan13	T2	HPD	R2	2+	5118843	767826450	0.905432
Yedan13	T2	HPD	R3	1	33824567	5073685050	0.939272
Yedan13	T2	HPD	R3	2	33824567	5073685050	0.924348
Yedan4	T2	LPD	R1	1	31821810	4773271500	0.953564
Yedan4	T2	LPD	R1	2	31821810	4773271500	0.916208
Yedan4	T2	LPD	R2	1	32053056	4807958400	0.955201
Yedan4	T2	LPD	R2	2	32053056	4807958400	0.923666
Yedan4	T2	LPD	R3	1	25794188	3869128200	0.943352
Yedan4	T2	LPD	R3	2	25794188	3869128200	0.912384
Yedan4	T2	HPD	R1	1	25565831	3834874650	0.941613
Yedan4	T2	HPD	R1	2	25565831	3834874650	0.921881
Yedan4	T2	HPD	R2	1	28149618	4222442700	0.951483
Yedan4	T2	HPD	R2	2	28149618	4222442700	0.91937
Yedan4	T2	HPD	R3	1	27994099	4199114850	0.934708
Yedan4	T2	HPD	R3	2	27994099	4199114850	0.917149
Yuyu22	T2	LPD	R1	1	24546586	3681987900	0.959238
Yuyu22	T2	LPD	R1	2	24546586	3681987900	0.929005
Yuyu22	T2	LPD	R2	1	25235821	3785373150	0.94881
Yuyu22	T2	LPD	R2	2	25235821	3785373150	0.90905
Yuyu22	T2	LPD	R3	1	25998584	3899787600	0.955368
Yuyu22	T2	LPD	R3	2	25998584	3899787600	0.919357
Yuyu22	T2	HPD	R1	1	24985710	3747856500	0.952888
Yuyu22	T2	HPD	R1	2	24985710	3747856500	0.923423
Yuyu22	T2	HPD	R2	1	16573521	2486028150	0.938446
Yuyu22	T2	HPD	R2	1+	8298228	1244734200	0.958376
Yuyu22	T2	HPD	R2	2	16573521	2486028150	0.919668
Yuyu22	T2	HPD	R2	2+	8298228	1244734200	0.928648
Yuyu22	T2	HPD	R3	1	25558473	3833770950	0.955182
Yuyu22	T2	HPD	R3	2	25558473	3833770950	0.917827
Zheng58	T2	LPD	R1	1	28754721	4313208150	0.953888
Zheng58	T2	LPD	R1	2	28754721	4313208150	0.917912
Zheng58	T2	LPD	R2	1	24780284	3717042600	0.941176
Zheng58	T2	LPD	R2	2	24780284	3717042600	0.911398
Zheng58	T2	LPD	R3	1	32492989	4873948350	0.958002
Zheng58	T2	LPD	R3	2	32492989	4873948350	0.922691
Zheng58	T2	HPD	R1	1	29411503	4411725450	0.939257
Zheng58	T2	HPD	R1	2	29411503	4411725450	0.921844
Zheng58	T2	HPD	R2	1	25367628	3805144200	0.940964
Zheng58	T2	HPD	R2	2	25367628	3805144200	0.928089
Zheng58	T2	HPD	R3	1	23171896	3475784400	0.939736
Zheng58	T2	HPD	R3	2	23171896	3475784400	0.924563
Zheng87-1	T2	LPD	R1	1	41941913	6291286950	0.950927
Zheng87-1	T2	LPD	R1	2	41941913	6291286950	0.911445
Zheng87-1	T2	LPD	R2	1	22380010	3357001500	0.938213
Zheng87-1	T2	LPD	R2	2	22380010	3357001500	0.904389
Zheng87-1	T2	LPD	R3	1	29849990	4477498500	0.948046
Zheng87-1	T2	LPD	R3	2	29849990	4477498500	0.917792
Zheng87-1	T2	HPD	R1	1	28671865	4300779750	0.951776
Zheng87-1	T2	HPD	R1	2	28671865	4300779750	0.92226
Zheng87-1	T2	HPD	R2	1	30639500	4595925000	0.950227
Zheng87-1	T2	HPD	R2	2	30639500	4595925000	0.928914
Zheng87-1	T2	HPD	R3	1	26235602	3935340300	0.952946
Zheng87-1	T2	HPD	R3	2	26235602	3935340300	0.920086
Zhengdan2	T2	LPD	R1	1	21817445	3272616750	0.945676
Zhengdan2	T2	LPD	R1	2	21817445	3272616750	0.908469
Zhengdan2	T2	LPD	R2	1	22429508	3364426200	0.952878
Zhengdan2	T2	LPD	R2	2	22429508	3364426200	0.910791
Zhengdan2	T2	LPD	R3	1	31922255	4788338250	0.959357
Zhengdan2	T2	LPD	R3	2	31922255	4788338250	0.92267
Zhengdan2	T2	HPD	R1	1	29041167	4356175050	0.943414
Zhengdan2	T2	HPD	R1	2	29041167	4356175050	0.924038
Zhengdan2	T2	HPD	R2	1	24498500	3674775000	0.942579
Zhengdan2	T2	HPD	R2	2	24498500	3674775000	0.923675
Zhengdan2	T2	HPD	R3	1	25447867	3817180050	0.950786
Zhengdan2	T2	HPD	R3	2	25447867	3817180050	0.923703
Zhengdan958	T2	LPD	R1	1	29785014	4467752100	0.958576
Zhengdan958	T2	LPD	R1	2	29785014	4467752100	0.918711
Zhengdan958	T2	LPD	R2	1	46582316	6987347400	0.952941
Zhengdan958	T2	LPD	R2	2	46582316	6987347400	0.907498
Zhengdan958	T2	LPD	R3	1	25952894	3892934100	0.949725
Zhengdan958	T2	LPD	R3	2	25952894	3892934100	0.921543
Zhengdan958	T2	HPD	R1	1	20686609	3102991350	0.953148
Zhengdan958	T2	HPD	R1	2	20686609	3102991350	0.912905
Zhengdan958	T2	HPD	R2	1	26674861	4001229150	0.939252
Zhengdan958	T2	HPD	R2	2	26674861	4001229150	0.92036
Zhengdan958	T2	HPD	R3	1	29854461	4478169150	0.944942
Zhengdan958	T2	HPD	R3	2	29854461	4478169150	0.934836
Zhongdan2	T2	LPD	R1	1	67420845	10113126750	0.95512
Zhongdan2	T2	LPD	R1	2	67420845	10113126750	0.919633
Zhongdan2	T2	LPD	R2	1	22003739	3300560850	0.949633
Zhongdan2	T2	LPD	R2	2	22003739	3300560850	0.904788
Zhongdan2	T2	LPD	R3	1	22703133	3405469950	0.942473
Zhongdan2	T2	LPD	R3	2	22703133	3405469950	0.92657
Zhongdan2	T2	HPD	R1	1	23774567	3566185050	0.939644
Zhongdan2	T2	HPD	R1	2	23774567	3566185050	0.917817
Zhongdan2	T2	HPD	R2	1	26057074	3908561100	0.956244
Zhongdan2	T2	HPD	R2	2	26057074	3908561100	0.926093
Zhongdan2	T2	HPD	R3	1	26732258	4009838700	0.9535
Zhongdan2	T2	HPD	R3	2	26732258	4009838700	0.915765
Zi330	T2	LPD	R1	1	28842915	4326437250	0.957886
Zi330	T2	LPD	R1	2	28842915	4326437250	0.91869
Zi330	T2	LPD	R2	1	33454796	5018219400	0.955934
Zi330	T2	LPD	R2	2	33454796	5018219400	0.913263
Zi330	T2	LPD	R3	1	29012510	4351876500	0.95975
Zi330	T2	LPD	R3	2	29012510	4351876500	0.918577
Zi330	T2	HPD	R1	1	19818773	2972815950	0.939839
Zi330	T2	HPD	R1	2	19818773	2972815950	0.921833
Zi330	T2	HPD	R2	1	19130756	2869613400	0.939611
Zi330	T2	HPD	R2	2	19130756	2869613400	0.919176
Zi330	T2	HPD	R3	1	23090325	3463548750	0.938746
Zi330	T2	HPD	R3	2	23090325	3463548750	0.912166
Zong3	T2	LPD	R1	1	27379616	4106942400	0.944449
Zong3	T2	LPD	R1	2	27379616	4106942400	0.898735
Zong3	T2	LPD	R2	1	19936520	2990478000	0.948022
Zong3	T2	LPD	R2	1+	3963446	594516900	0.944867
Zong3	T2	LPD	R2	2	19936520	2990478000	0.903624
Zong3	T2	LPD	R2	2+	3963446	594516900	0.895452
Zong3	T2	LPD	R3	1	26817149	4022572350	0.94071
Zong3	T2	LPD	R3	2	26817149	4022572350	0.924831
Zong3	T2	HPD	R1	1	22895652	3434347800	0.935162
Zong3	T2	HPD	R1	2	22895652	3434347800	0.916526
Zong3	T2	HPD	R2	1	21338625	3200793750	0.955847
Zong3	T2	HPD	R2	2	21338625	3200793750	0.9216
Zong3	T2	HPD	R3	1	29962059	4494308850	0.94024
Zong3	T2	HPD	R3	2	29962059	4494308850	0.915286
444	T3	LPD	R1	1	14086749	2113012350	0.943147
444	T3	LPD	R1	1+	9198505	1379775750	0.936531
444	T3	LPD	R1	2	14086749	2113012350	0.925624
444	T3	LPD	R1	2+	9198505	1379775750	0.904792
444	T3	LPD	R2	1	20622275	3093341250	0.940945
444	T3	LPD	R2	2	20622275	3093341250	0.92281
444	T3	LPD	R3	1	20981195	3147179250	0.943312
444	T3	LPD	R3	2	20981195	3147179250	0.925931
444	T3	HPD	R1	1	34854935	5228240250	0.955303
444	T3	HPD	R1	2	34854935	5228240250	0.937057
444	T3	HPD	R2	1	31094693	4664203950	0.951253
444	T3	HPD	R2	2	31094693	4664203950	0.932753
444	T3	HPD	R3	1	25971004	3895650600	0.929096
444	T3	HPD	R3	2	25971004	3895650600	0.914646
5003	T3	LPD	R1	1	21672731	3250909650	0.944129
5003	T3	LPD	R1	2	21672731	3250909650	0.921216
5003	T3	LPD	R2	1	20812545	3121881750	0.950386
5003	T3	LPD	R2	2	20812545	3121881750	0.937991
5003	T3	LPD	R3	1	18674738	2801210700	0.943097
5003	T3	LPD	R3	1+	6126804	919020600	0.945163
5003	T3	LPD	R3	2	18674738	2801210700	0.917527
5003	T3	LPD	R3	2+	6126804	919020600	0.900942
5003	T3	HPD	R1	1	26862655	4029398250	0.95469
5003	T3	HPD	R1	2	26862655	4029398250	0.923771
5003	T3	HPD	R2	1	27924398	4188659700	0.9578
5003	T3	HPD	R2	2	27924398	4188659700	0.937631
5003	T3	HPD	R3	1	21534843	3230226450	0.947711
5003	T3	HPD	R3	2	21534843	3230226450	0.912527
7884Ht	T3	LPD	R1	1	22120076	3318011400	0.944542
7884Ht	T3	LPD	R1	2	22120076	3318011400	0.922331
7884Ht	T3	LPD	R3	1	20544889	3081733350	0.948518
7884Ht	T3	LPD	R3	2	20544889	3081733350	0.934736
7884Ht	T3	HPD	R1	1	28880881	4332132150	0.943863
7884Ht	T3	HPD	R1	2	28880881	4332132150	0.91042
7884Ht	T3	HPD	R2	1	28402570	4260385500	0.95593
7884Ht	T3	HPD	R2	2	28402570	4260385500	0.935103
7884Ht	T3	HPD	R3	1	48941147	7341172050	0.936839
7884Ht	T3	HPD	R3	2	48941147	7341172050	0.903339
8723	T3	LPD	R1	1	20578305	3086745750	0.951721
8723	T3	LPD	R1	2	20578305	3086745750	0.928989
8723	T3	LPD	R2	1	20713336	3107000400	0.952328
8723	T3	LPD	R2	2	20713336	3107000400	0.927364
8723	T3	LPD	R3	1	20670696	3100604400	0.930336
8723	T3	LPD	R3	2	20670696	3100604400	0.913748
8723	T3	HPD	R1	1	21325449	3198817350	0.945074
8723	T3	HPD	R1	2	21325449	3198817350	0.90302
8723	T3	HPD	R2	1	24656536	3698480400	0.949702
8723	T3	HPD	R2	2	24656536	3698480400	0.932569
8723	T3	HPD	R3	1	25400353	3810052950	0.949517
8723	T3	HPD	R3	2	25400353	3810052950	0.921995
Benyu9	T3	LPD	R1	1	26454204	3968130600	0.955146
Benyu9	T3	LPD	R1	2	26454204	3968130600	0.93757
Benyu9	T3	LPD	R2	1	21813209	3271981350	0.951703
Benyu9	T3	LPD	R2	2	21813209	3271981350	0.930373
Benyu9	T3	LPD	R3	1	25227437	3784115550	0.948661
Benyu9	T3	LPD	R3	2	25227437	3784115550	0.924581
Benyu9	T3	HPD	R1	1	27343177	4101476550	0.953778
Benyu9	T3	HPD	R1	2	27343177	4101476550	0.931098
Benyu9	T3	HPD	R2	1	16406260	2460939000	0.956112
Benyu9	T3	HPD	R2	1+	13002441	1950366150	0.945178
Benyu9	T3	HPD	R2	2	16406260	2460939000	0.929522
Benyu9	T3	HPD	R2	2+	13002441	1950366150	0.92126
Benyu9	T3	HPD	R3	1	28795765	4319364750	0.953107
Benyu9	T3	HPD	R3	2	28795765	4319364750	0.92798
Chang7-2	T3	LPD	R1	1	23344292	3501643800	0.945105
Chang7-2	T3	LPD	R1	2	23344292	3501643800	0.928315
Chang7-2	T3	LPD	R2	1	45724938	6858740700	0.956378
Chang7-2	T3	LPD	R2	2	45724938	6858740700	0.92167
Chang7-2	T3	LPD	R3	1	12819649	1922947350	0.950702
Chang7-2	T3	LPD	R3	1+	23407403	3511110450	0.950588
Chang7-2	T3	LPD	R3	2	12819649	1922947350	0.930897
Chang7-2	T3	LPD	R3	2+	23407403	3511110450	0.911286
Chang7-2	T3	HPD	R1	1	24778448	3716767200	0.954064
Chang7-2	T3	HPD	R1	2	24778448	3716767200	0.929284
Chang7-2	T3	HPD	R2	1	26118885	3917832750	0.94865
Chang7-2	T3	HPD	R2	2	26118885	3917832750	0.920364
Chang7-2	T3	HPD	R3	1	22685487	3402823050	0.941736
Chang7-2	T3	HPD	R3	2	22685487	3402823050	0.91535
Dan340	T3	LPD	R1	1	22844135	3426620250	0.936258
Dan340	T3	LPD	R1	2	22844135	3426620250	0.892753
Dan340	T3	LPD	R2	1	27567194	4135079100	0.94809
Dan340	T3	LPD	R2	2	27567194	4135079100	0.937539
Dan340	T3	LPD	R3	1	19127944	2869191600	0.947518
Dan340	T3	LPD	R3	2	19127944	2869191600	0.933034
Dan340	T3	HPD	R1	1	25336552	3800482800	0.955931
Dan340	T3	HPD	R1	2	25336552	3800482800	0.931992
Dan340	T3	HPD	R2	1	31912327	4786849050	0.944241
Dan340	T3	HPD	R2	2	31912327	4786849050	0.932117
Dan340	T3	HPD	R3	1	25159199	3773879850	0.950634
Dan340	T3	HPD	R3	2	25159199	3773879850	0.930597
Danyu13	T3	LPD	R1	1	22557657	3383648550	0.951975
Danyu13	T3	LPD	R1	2	22557657	3383648550	0.936207
Danyu13	T3	LPD	R2	1	27631514	4144727100	0.950834
Danyu13	T3	LPD	R2	2	27631514	4144727100	0.934599
Danyu13	T3	HPD	R1	1	27392268	4108840200	0.953312
Danyu13	T3	HPD	R1	2	27392268	4108840200	0.933029
Danyu13	T3	HPD	R2	1	24261111	3639166650	0.941966
Danyu13	T3	HPD	R2	2	24261111	3639166650	0.900754
Danyu13	T3	HPD	R3	1	32397954	4859693100	0.939994
Danyu13	T3	HPD	R3	2	32397954	4859693100	0.90952
Danyu6	T3	LPD	R1	1	21691245	3253686750	0.949004
Danyu6	T3	LPD	R1	2	21691245	3253686750	0.930448
Danyu6	T3	LPD	R2	1	17880092	2682013800	0.944825
Danyu6	T3	LPD	R2	1+	6024970	903745500	0.94684
Danyu6	T3	LPD	R2	2	17880092	2682013800	0.921073
Danyu6	T3	LPD	R2	2+	6024970	903745500	0.905744
Danyu6	T3	LPD	R3	1	33342655	5001398250	0.948016
Danyu6	T3	LPD	R3	2	33342655	5001398250	0.924592
Danyu6	T3	HPD	R1	1	26361598	3954239700	0.955593
Danyu6	T3	HPD	R1	2	26361598	3954239700	0.927916
Danyu6	T3	HPD	R2	1	20801185	3120177750	0.935433
Danyu6	T3	HPD	R2	2	20801185	3120177750	0.911725
Danyu6	T3	HPD	R3	1	27591798	4138769700	0.952625
Danyu6	T3	HPD	R3	2	27591798	4138769700	0.928172
Denghai9	T3	LPD	R1	1	21514825	3227223750	0.948281
Denghai9	T3	LPD	R1	2	21514825	3227223750	0.930757
Denghai9	T3	LPD	R2	1	19968088	2995213200	0.930299
Denghai9	T3	LPD	R2	2	19968088	2995213200	0.91327
Denghai9	T3	LPD	R3	1	23033193	3454978950	0.950508
Denghai9	T3	LPD	R3	2	23033193	3454978950	0.934689
Denghai9	T3	HPD	R1	1	33056936	4958540400	0.954281
Denghai9	T3	HPD	R1	2	33056936	4958540400	0.938509
Denghai9	T3	HPD	R2	1	30828255	4624238250	0.954707
Denghai9	T3	HPD	R2	2	30828255	4624238250	0.930051
Denghai9	T3	HPD	R3	1	60861112	9129166800	0.955862
Denghai9	T3	HPD	R3	2	60861112	9129166800	0.928458
DH65232	T3	LPD	R1	1	19269871	2890480650	0.93926
DH65232	T3	LPD	R1	2	19269871	2890480650	0.919663
DH65232	T3	LPD	R2	1	28740735	4311110250	0.945913
DH65232	T3	LPD	R2	2	28740735	4311110250	0.923996
DH65232	T3	LPD	R3	1	21941788	3291268200	0.924357
DH65232	T3	LPD	R3	2	21941788	3291268200	0.910129
DH65232	T3	HPD	R1	1	26314251	3947137650	0.94097
DH65232	T3	HPD	R1	2	26314251	3947137650	0.911044
DH65232	T3	HPD	R2	1	18282728	2742409200	0.948069
DH65232	T3	HPD	R2	1+	5996246	899436900	0.935602
DH65232	T3	HPD	R2	2	18282728	2742409200	0.930553
DH65232	T3	HPD	R2	2+	5996246	899436900	0.915794
DH65232	T3	HPD	R3	1	27849517	4177427550	0.954222
DH65232	T3	HPD	R3	2	27849517	4177427550	0.931275
Duo229	T3	LPD	R1	1	28632805	4294920750	0.942126
Duo229	T3	LPD	R1	2	28632805	4294920750	0.921989
Duo229	T3	LPD	R2	1	21735064	3260259600	0.950471
Duo229	T3	LPD	R2	2	21735064	3260259600	0.932151
Duo229	T3	LPD	R3	1	19843637	2976545550	0.940686
Duo229	T3	LPD	R3	2	19843637	2976545550	0.921122
Duo229	T3	HPD	R1	1	25590048	3838507200	0.947896
Duo229	T3	HPD	R1	2	25590048	3838507200	0.927184
Duo229	T3	HPD	R2	1	26048543	3907281450	0.944196
Duo229	T3	HPD	R2	2	26048543	3907281450	0.90939
Duo229	T3	HPD	R3	1	29418781	4412817150	0.951276
Duo229	T3	HPD	R3	2	29418781	4412817150	0.931459
E28	T3	LPD	R1	1	17970474	2695571100	0.939155
E28	T3	LPD	R1	1+	6945819	1041872850	0.933239
E28	T3	LPD	R1	2	17970474	2695571100	0.928759
E28	T3	LPD	R1	2+	6945819	1041872850	0.907852
E28	T3	LPD	R2	1	22594480	3389172000	0.947918
E28	T3	LPD	R2	2	22594480	3389172000	0.93226
E28	T3	LPD	R3	1	18378782	2756817300	0.951691
E28	T3	LPD	R3	1+	4955798	743369700	0.957277
E28	T3	LPD	R3	2	18378782	2756817300	0.919756
E28	T3	LPD	R3	2+	4955798	743369700	0.91505
E28	T3	HPD	R1	1	31792802	4768920300	0.949579
E28	T3	HPD	R1	2	31792802	4768920300	0.92568
E28	T3	HPD	R2	1	28749865	4312479750	0.947599
E28	T3	HPD	R2	2	28749865	4312479750	0.92325
E28	T3	HPD	R3	1	24030148	3604522200	0.954259
E28	T3	HPD	R3	2	24030148	3604522200	0.929805
Hua160	T3	LPD	R1	1	29962315	4494347250	0.945635
Hua160	T3	LPD	R1	2	29962315	4494347250	0.920075
Hua160	T3	LPD	R2	1	19416322	2912448300	0.94899
Hua160	T3	LPD	R2	2	19416322	2912448300	0.93071
Hua160	T3	LPD	R3	1	27556776	4133516400	0.949357
Hua160	T3	LPD	R3	2	27556776	4133516400	0.936803
Hua160	T3	HPD	R1	1	25363147	3804472050	0.945365
Hua160	T3	HPD	R1	2	25363147	3804472050	0.908146
Hua160	T3	HPD	R2	1	33047095	4957064250	0.955044
Hua160	T3	HPD	R2	2	33047095	4957064250	0.930962
Hua160	T3	HPD	R3	1	23133833	3470074950	0.943455
Hua160	T3	HPD	R3	2	23133833	3470074950	0.921133
Hua94	T3	LPD	R1	1	15586006	2337900900	0.938598
Hua94	T3	LPD	R1	1+	5109995	766499250	0.923725
Hua94	T3	LPD	R1	2	15586006	2337900900	0.931484
Hua94	T3	LPD	R1	2+	5109995	766499250	0.903301
Hua94	T3	LPD	R2	1	23437356	3515603400	0.948517
Hua94	T3	LPD	R2	2	23437356	3515603400	0.935565
Hua94	T3	LPD	R3	1	25337791	3800668650	0.947241
Hua94	T3	LPD	R3	2	25337791	3800668650	0.931846
Hua94	T3	HPD	R1	1	32974773	4946215950	0.956075
Hua94	T3	HPD	R1	2	32974773	4946215950	0.935113
Hua94	T3	HPD	R2	1	30445403	4566810450	0.956746
Hua94	T3	HPD	R2	2	30445403	4566810450	0.937448
Hua94	T3	HPD	R3	1	36527481	5479122150	0.953159
Hua94	T3	HPD	R3	2	36527481	5479122150	0.934705
Huangzaosi	T3	LPD	R1	1	23753740	3563061000	0.945433
Huangzaosi	T3	LPD	R1	2	23753740	3563061000	0.931183
Huangzaosi	T3	LPD	R2	1	23247746	3487161900	0.940925
Huangzaosi	T3	LPD	R2	2	23247746	3487161900	0.926635
Huangzaosi	T3	LPD	R3	1	26087872	3913180800	0.940831
Huangzaosi	T3	LPD	R3	2	26087872	3913180800	0.928492
Huangzaosi	T3	HPD	R1	1	25112274	3766841100	0.953531
Huangzaosi	T3	HPD	R1	2	25112274	3766841100	0.928862
Huangzaosi	T3	HPD	R2	1	29697259	4454588850	0.949816
Huangzaosi	T3	HPD	R2	2	29697259	4454588850	0.935245
Huangzaosi	T3	HPD	R3	1	18675559	2801333850	0.919894
Huangzaosi	T3	HPD	R3	1+	4016501	602475150	0.933536
Huangzaosi	T3	HPD	R3	2	18675559	2801333850	0.90395
Huangzaosi	T3	HPD	R3	2+	4016501	602475150	0.920285
Huobai	T3	LPD	R1	1	19527966	2929194900	0.940752
Huobai	T3	LPD	R1	2	19527966	2929194900	0.926902
Huobai	T3	LPD	R2	1	17278641	2591796150	0.926401
Huobai	T3	LPD	R2	1+	10525044	1578756600	0.939081
Huobai	T3	LPD	R2	2	17278641	2591796150	0.907509
Huobai	T3	LPD	R2	2+	10525044	1578756600	0.920665
Huobai	T3	HPD	R1	1	15704279	2355641850	0.954004
Huobai	T3	HPD	R1	1+	10553710	1583056500	0.942594
Huobai	T3	HPD	R1	2	15704279	2355641850	0.931831
Huobai	T3	HPD	R1	2+	10553710	1583056500	0.921996
Huobai	T3	HPD	R3	1	27858380	4178757000	0.950218
Huobai	T3	HPD	R3	2	27858380	4178757000	0.928229
Jidan102	T3	LPD	R1	1	24951950	3742792500	0.957271
Jidan102	T3	LPD	R1	2	24951950	3742792500	0.927852
Jidan102	T3	LPD	R2	1	27780615	4167092250	0.950909
Jidan102	T3	LPD	R2	2	27780615	4167092250	0.935844
Jidan102	T3	LPD	R3	1	25275066	3791259900	0.950557
Jidan102	T3	LPD	R3	2	25275066	3791259900	0.930565
Jidan102	T3	HPD	R1	1	21402441	3210366150	0.947709
Jidan102	T3	HPD	R1	2	21402441	3210366150	0.915186
Jidan102	T3	HPD	R2	1	21020899	3153134850	0.950153
Jidan102	T3	HPD	R2	2	21020899	3153134850	0.931702
Jidan102	T3	HPD	R3	1	24832779	3724916850	0.951591
Jidan102	T3	HPD	R3	2	24832779	3724916850	0.928684
Jidan1	T3	LPD	R1	1	19976307	2996446050	0.950102
Jidan1	T3	LPD	R1	2	19976307	2996446050	0.934541
Jidan1	T3	LPD	R2	1	20389128	3058369200	0.948
Jidan1	T3	LPD	R2	2	20389128	3058369200	0.930194
Jidan1	T3	LPD	R3	1	34787833	5218174950	0.946936
Jidan1	T3	LPD	R3	2	34787833	5218174950	0.923913
Jidan1	T3	HPD	R2	1	20937664	3140649600	0.952434
Jidan1	T3	HPD	R2	2	20937664	3140649600	0.929171
Jidan1	T3	HPD	R3	1	23934444	3590166600	0.955574
Jidan1	T3	HPD	R3	2	23934444	3590166600	0.931498
Jindan8	T3	LPD	R1	1	22336618	3350492700	0.945131
Jindan8	T3	LPD	R1	2	22336618	3350492700	0.922286
Jindan8	T3	LPD	R2	1	11902136	1785320400	0.947908
Jindan8	T3	LPD	R2	1+	16786929	2518039350	0.944489
Jindan8	T3	LPD	R2	2	11902136	1785320400	0.921339
Jindan8	T3	LPD	R2	2+	16786929	2518039350	0.906015
Jindan8	T3	LPD	R3	1	32935013	4940251950	0.953079
Jindan8	T3	LPD	R3	2	32935013	4940251950	0.930048
Jindan8	T3	HPD	R1	1	28536884	4280532600	0.953736
Jindan8	T3	HPD	R1	2	28536884	4280532600	0.931463
Jindan8	T3	HPD	R2	1	30624272	4593640800	0.956491
Jindan8	T3	HPD	R2	2	30624272	4593640800	0.934559
Jindan8	T3	HPD	R3	1	21881739	3282260850	0.94823
Jindan8	T3	HPD	R3	2	21881739	3282260850	0.909592
K12	T3	LPD	R1	1	21443711	3216556650	0.952241
K12	T3	LPD	R1	2	21443711	3216556650	0.930829
K12	T3	LPD	R2	1	20287510	3043126500	0.941031
K12	T3	LPD	R2	2	20287510	3043126500	0.902703
K12	T3	LPD	R3	1	20584485	3087672750	0.944389
K12	T3	LPD	R3	2	20584485	3087672750	0.934228
K12	T3	HPD	R1	1	31285273	4692790950	0.956804
K12	T3	HPD	R1	2	31285273	4692790950	0.931265
K12	T3	HPD	R2	1	29470158	4420523700	0.950377
K12	T3	HPD	R2	2	29470158	4420523700	0.92901
K12	T3	HPD	R3	1	22014366	3302154900	0.943917
K12	T3	HPD	R3	2	22014366	3302154900	0.899779
Lu28	T3	LPD	R1	1	19130262	2869539300	0.943364
Lu28	T3	LPD	R1	2	19130262	2869539300	0.928797
Lu28	T3	LPD	R2	1	24136689	3620503350	0.931705
Lu28	T3	LPD	R2	2	24136689	3620503350	0.911187
Lu28	T3	LPD	R3	1	20816806	3122520900	0.945435
Lu28	T3	LPD	R3	2	20816806	3122520900	0.925465
Lu28	T3	HPD	R1	1	17645391	2646808650	0.95068
Lu28	T3	HPD	R1	1+	6791521	1018728150	0.940044
Lu28	T3	HPD	R1	2	17645391	2646808650	0.925867
Lu28	T3	HPD	R1	2+	6791521	1018728150	0.911566
Lu28	T3	HPD	R2	1	29459540	4418931000	0.954181
Lu28	T3	HPD	R2	2	29459540	4418931000	0.933481
Lu28	T3	HPD	R3	1	21739127	3260869050	0.951305
Lu28	T3	HPD	R3	2	21739127	3260869050	0.932351
Ludan50	T3	LPD	R1	1	22234196	3335129400	0.952471
Ludan50	T3	LPD	R1	2	22234196	3335129400	0.929093
Ludan50	T3	LPD	R2	1	20121142	3018171300	0.932341
Ludan50	T3	LPD	R2	2	20121142	3018171300	0.918117
Ludan50	T3	LPD	R3	1	26322717	3948407550	0.949466
Ludan50	T3	LPD	R3	2	26322717	3948407550	0.928398
Ludan50	T3	HPD	R1	1	25712033	3856804950	0.954174
Ludan50	T3	HPD	R1	2	25712033	3856804950	0.925507
Ludan50	T3	HPD	R2	1	28328074	4249211100	0.951218
Ludan50	T3	HPD	R2	2	28328074	4249211100	0.927466
Ludan50	T3	HPD	R3	1	30841137	4626170550	0.945104
Ludan50	T3	HPD	R3	2	30841137	4626170550	0.912311
Luyuan92	T3	LPD	R1	1	17231036	2584655400	0.941983
Luyuan92	T3	LPD	R1	1+	7496111	1124416650	0.93594
Luyuan92	T3	LPD	R1	2	17231036	2584655400	0.924499
Luyuan92	T3	LPD	R1	2+	7496111	1124416650	0.90499
Luyuan92	T3	LPD	R2	1	19680696	2952104400	0.95174
Luyuan92	T3	LPD	R2	2	19680696	2952104400	0.936627
Luyuan92	T3	LPD	R3	1	13608683	2041302450	0.949632
Luyuan92	T3	LPD	R3	1+	13902281	2085342150	0.9467
Luyuan92	T3	LPD	R3	2	13608683	2041302450	0.927199
Luyuan92	T3	LPD	R3	2+	13902281	2085342150	0.916509
Luyuan92	T3	HPD	R1	1	26530528	3979579200	0.955797
Luyuan92	T3	HPD	R1	2	26530528	3979579200	0.940754
Luyuan92	T3	HPD	R2	1	24810064	3721509600	0.951633
Luyuan92	T3	HPD	R2	2	24810064	3721509600	0.927202
Luyuan92	T3	HPD	R3	1	32893195	4933979250	0.956208
Luyuan92	T3	HPD	R3	2	32893195	4933979250	0.930568
M14	T3	LPD	R1	1	16204326	2430648900	0.944981
M14	T3	LPD	R1	1+	7943638	1191545700	0.937892
M14	T3	LPD	R1	2	16204326	2430648900	0.926186
M14	T3	LPD	R1	2+	7943638	1191545700	0.903951
M14	T3	LPD	R2	1	26126761	3919014150	0.948519
M14	T3	LPD	R2	2	26126761	3919014150	0.927669
M14	T3	LPD	R3	1	24983623	3747543450	0.939395
M14	T3	LPD	R3	2	24983623	3747543450	0.926368
M14	T3	HPD	R1	1	38659274	5798891100	0.954773
M14	T3	HPD	R1	2	38659274	5798891100	0.933398
M14	T3	HPD	R2	1	31659871	4748980650	0.945593
M14	T3	HPD	R2	2	31659871	4748980650	0.918227
M14	T3	HPD	R3	1	27098954	4064843100	0.919152
M14	T3	HPD	R3	2	27098954	4064843100	0.898054
Mo17	T3	LPD	R1	1	18366169	2754925350	0.944858
Mo17	T3	LPD	R1	1+	7543553	1131532950	0.939099
Mo17	T3	LPD	R1	2	18366169	2754925350	0.92478
Mo17	T3	LPD	R1	2+	7543553	1131532950	0.904009
Mo17	T3	LPD	R2	1	29832598	4474889700	0.956737
Mo17	T3	LPD	R2	2	29832598	4474889700	0.935905
Mo17	T3	LPD	R3	1	23963019	3594452850	0.951773
Mo17	T3	LPD	R3	2	23963019	3594452850	0.935215
Mo17	T3	HPD	R1	1	25209991	3781498650	0.940507
Mo17	T3	HPD	R1	2	25209991	3781498650	0.907672
Mo17	T3	HPD	R2	1	27435475	4115321250	0.953179
Mo17	T3	HPD	R2	2	27435475	4115321250	0.928617
Mo17	T3	HPD	R3	1	27888398	4183259700	0.944282
Mo17	T3	HPD	R3	2	27888398	4183259700	0.910963
Qi319	T3	LPD	R1	1	19953140	2992971000	0.941986
Qi319	T3	LPD	R1	2	19953140	2992971000	0.924004
Qi319	T3	LPD	R2	1	21989003	3298350450	0.945181
Qi319	T3	LPD	R2	2	21989003	3298350450	0.925982
Qi319	T3	LPD	R3	1	25755818	3863372700	0.947838
Qi319	T3	LPD	R3	2	25755818	3863372700	0.925949
Qi319	T3	HPD	R1	1	26053189	3907978350	0.942822
Qi319	T3	HPD	R1	2	26053189	3907978350	0.911392
Qi319	T3	HPD	R2	1	29188735	4378310250	0.953851
Qi319	T3	HPD	R2	2	29188735	4378310250	0.928077
Qi319	T3	HPD	R3	1	19033601	2855040150	0.939507
Qi319	T3	HPD	R3	2	19033601	2855040150	0.891727
Shen137	T3	LPD	R1	1	23299947	3494992050	0.938589
Shen137	T3	LPD	R1	2	23299947	3494992050	0.91561
Shen137	T3	LPD	R2	1	20502315	3075347250	0.948646
Shen137	T3	LPD	R2	2	20502315	3075347250	0.931234
Shen137	T3	LPD	R3	1	19561527	2934229050	0.937326
Shen137	T3	LPD	R3	1+	3199411	479911650	0.928913
Shen137	T3	LPD	R3	2	19561527	2934229050	0.92038
Shen137	T3	LPD	R3	2+	3199411	479911650	0.897723
Shen137	T3	HPD	R1	1	27235865	4085379750	0.95317
Shen137	T3	HPD	R1	2	27235865	4085379750	0.92575
Shen137	T3	HPD	R2	1	29361526	4404228900	0.955039
Shen137	T3	HPD	R2	2	29361526	4404228900	0.930001
Shen137	T3	HPD	R3	1	22703250	3405487500	0.956983
Shen137	T3	HPD	R3	2	22703250	3405487500	0.934372
Shendan16	T3	LPD	R1	1	20606208	3090931200	0.949641
Shendan16	T3	LPD	R1	2	20606208	3090931200	0.925918
Shendan16	T3	LPD	R2	1	21122116	3168317400	0.944911
Shendan16	T3	LPD	R2	2	21122116	3168317400	0.928644
Shendan16	T3	LPD	R3	1	24627060	3694059000	0.950036
Shendan16	T3	LPD	R3	2	24627060	3694059000	0.940455
Shendan16	T3	HPD	R1	1	27400839	4110125850	0.953211
Shendan16	T3	HPD	R1	2	27400839	4110125850	0.935313
Shendan16	T3	HPD	R2	1	25362391	3804358650	0.942762
Shendan16	T3	HPD	R2	2	25362391	3804358650	0.922237
Shendan16	T3	HPD	R3	1	32425068	4863760200	0.955772
Shendan16	T3	HPD	R3	2	32425068	4863760200	0.933573
Shendan7	T3	LPD	R1	1	14598467	2189770050	0.920136
Shendan7	T3	LPD	R1	1+	9728609	1459291350	0.949506
Shendan7	T3	LPD	R1	2	14598467	2189770050	0.893892
Shendan7	T3	LPD	R1	2+	9728609	1459291350	0.909047
Shendan7	T3	LPD	R2	1	17274236	2591135400	0.944975
Shendan7	T3	LPD	R2	1+	9155315	1373297250	0.947581
Shendan7	T3	LPD	R2	2	17274236	2591135400	0.930488
Shendan7	T3	LPD	R2	2+	9155315	1373297250	0.918471
Shendan7	T3	LPD	R3	1	23767199	3565079850	0.949713
Shendan7	T3	LPD	R3	2	23767199	3565079850	0.934292
Shendan7	T3	HPD	R1	1	25055961	3758394150	0.951221
Shendan7	T3	HPD	R1	2	25055961	3758394150	0.926425
Shendan7	T3	HPD	R2	1	15722089	2358313350	0.942028
Shendan7	T3	HPD	R2	1+	18120439	2718065850	0.947562
Shendan7	T3	HPD	R2	2	15722089	2358313350	0.906153
Shendan7	T3	HPD	R2	2+	18120439	2718065850	0.930551
Shendan7	T3	HPD	R3	1	29995293	4499293950	0.944282
Shendan7	T3	HPD	R3	2	29995293	4499293950	0.920937
Sidan19	T3	LPD	R1	1	23605887	3540883050	0.9482
Sidan19	T3	LPD	R1	2	23605887	3540883050	0.931041
Sidan19	T3	LPD	R2	1	20876395	3131459250	0.942808
Sidan19	T3	LPD	R2	2	20876395	3131459250	0.921228
Sidan19	T3	LPD	R3	1	14061972	2109295800	0.946449
Sidan19	T3	LPD	R3	1+	14270082	2140512300	0.954345
Sidan19	T3	LPD	R3	2	14061972	2109295800	0.912364
Sidan19	T3	LPD	R3	2+	14270082	2140512300	0.912138
Sidan19	T3	HPD	R1	1	35402733	5310409950	0.955084
Sidan19	T3	HPD	R1	2	35402733	5310409950	0.934031
Sidan19	T3	HPD	R2	1	28694678	4304201700	0.942739
Sidan19	T3	HPD	R2	2	28694678	4304201700	0.906465
Sidan19	T3	HPD	R3	1	29471317	4420697550	0.946391
Sidan19	T3	HPD	R3	2	29471317	4420697550	0.917917
Sidan8	T3	LPD	R1	1	16826491	2523973650	0.948796
Sidan8	T3	LPD	R1	1+	9017779	1352666850	0.950456
Sidan8	T3	LPD	R1	2	16826491	2523973650	0.92652
Sidan8	T3	LPD	R1	2+	9017779	1352666850	0.911639
Sidan8	T3	LPD	R2	1	17378213	2606731950	0.953884
Sidan8	T3	LPD	R2	1+	8504823	1275723450	0.955989
Sidan8	T3	LPD	R2	2	17378213	2606731950	0.927384
Sidan8	T3	LPD	R2	2+	8504823	1275723450	0.917579
Sidan8	T3	LPD	R3	1	25216121	3782418150	0.941518
Sidan8	T3	LPD	R3	2	25216121	3782418150	0.919167
Sidan8	T3	HPD	R1	1	27616335	4142450250	0.943463
Sidan8	T3	HPD	R1	2	27616335	4142450250	0.917975
Sidan8	T3	HPD	R2	1	29515008	4427251200	0.953755
Sidan8	T3	HPD	R2	2	29515008	4427251200	0.939277
Sidan8	T3	HPD	R3	1	25207508	3781126200	0.952254
Sidan8	T3	HPD	R3	2	25207508	3781126200	0.929985
Tai183	T3	LPD	R1	1	17575060	2636259000	0.946816
Tai183	T3	LPD	R1	1+	6284433	942664950	0.940741
Tai183	T3	LPD	R1	2	17575060	2636259000	0.924806
Tai183	T3	LPD	R1	2+	6284433	942664950	0.903981
Tai183	T3	LPD	R2	1	23036371	3455455650	0.950759
Tai183	T3	LPD	R2	2	23036371	3455455650	0.9348
Tai183	T3	LPD	R3	1	17384744	2607711600	0.949738
Tai183	T3	LPD	R3	1+	5352812	802921800	0.953043
Tai183	T3	LPD	R3	2	17384744	2607711600	0.933237
Tai183	T3	LPD	R3	2+	5352812	802921800	0.926125
Tai183	T3	HPD	R1	1	30104280	4515642000	0.956
Tai183	T3	HPD	R1	2	30104280	4515642000	0.932533
Tai183	T3	HPD	R2	1	27787849	4168177350	0.955625
Tai183	T3	HPD	R2	2	27787849	4168177350	0.929938
Tai183	T3	HPD	R3	1	25194546	3779181900	0.93998
Tai183	T3	HPD	R3	2	25194546	3779181900	0.911349
Tangsipingtou	T3	LPD	R1	1	21845139	3276770850	0.947296
Tangsipingtou	T3	LPD	R1	2	21845139	3276770850	0.933663
Tangsipingtou	T3	LPD	R2	1	24370692	3655603800	0.951665
Tangsipingtou	T3	LPD	R2	2	24370692	3655603800	0.927668
Tangsipingtou	T3	LPD	R3	1	22136025	3320403750	0.9529
Tangsipingtou	T3	LPD	R3	2	22136025	3320403750	0.924491
Tangsipingtou	T3	HPD	R1	1	18411117	2761667550	0.955936
Tangsipingtou	T3	HPD	R1	1+	6660921	999138150	0.945351
Tangsipingtou	T3	HPD	R1	2	18411117	2761667550	0.933749
Tangsipingtou	T3	HPD	R1	2+	6660921	999138150	0.927902
Tangsipingtou	T3	HPD	R2	1	36756808	5513521200	0.947279
Tangsipingtou	T3	HPD	R2	2	36756808	5513521200	0.916501
Tangsipingtou	T3	HPD	R3	1	24205300	3630795000	0.955737
Tangsipingtou	T3	HPD	R3	2	24205300	3630795000	0.93208
Tie133	T3	LPD	R1	1	17976219	2696432850	0.94115
Tie133	T3	LPD	R1	1+	7097058	1064558700	0.93553
Tie133	T3	LPD	R1	2	17976219	2696432850	0.922178
Tie133	T3	LPD	R1	2+	7097058	1064558700	0.90153
Tie133	T3	LPD	R2	1	20808732	3121309800	0.917178
Tie133	T3	LPD	R2	2	20808732	3121309800	0.891403
Tie133	T3	LPD	R3	1	27956296	4193444400	0.939779
Tie133	T3	LPD	R3	2	27956296	4193444400	0.916684
Tie133	T3	HPD	R1	1	29100325	4365048750	0.955411
Tie133	T3	HPD	R1	2	29100325	4365048750	0.93347
Tie133	T3	HPD	R2	1	38103021	5715453150	0.944063
Tie133	T3	HPD	R2	2	38103021	5715453150	0.922357
Tie133	T3	HPD	R3	1	19415440	2912316000	0.922809
Tie133	T3	HPD	R3	2	19415440	2912316000	0.910313
Wu105	T3	LPD	R1	1	19757121	2963568150	0.93232
Wu105	T3	LPD	R1	2	19757121	2963568150	0.914922
Wu105	T3	LPD	R2	1	17327770	2599165500	0.94933
Wu105	T3	LPD	R2	1+	7819649	1172947350	0.951647
Wu105	T3	LPD	R2	2	17327770	2599165500	0.92932
Wu105	T3	LPD	R2	2+	7819649	1172947350	0.915984
Wu105	T3	LPD	R3	1	18275363	2741304450	0.932138
Wu105	T3	LPD	R3	1+	7558949	1133842350	0.942351
Wu105	T3	LPD	R3	2	18275363	2741304450	0.917463
Wu105	T3	LPD	R3	2+	7558949	1133842350	0.924045
Wu105	T3	HPD	R1	1	24727242	3709086300	0.954497
Wu105	T3	HPD	R1	2	24727242	3709086300	0.929898
Wu105	T3	HPD	R2	1	29492892	4423933800	0.940547
Wu105	T3	HPD	R2	2	29492892	4423933800	0.906851
Wu105	T3	HPD	R3	1	23751917	3562787550	0.957347
Wu105	T3	HPD	R3	2	23751917	3562787550	0.925501
Wudanzao	T3	LPD	R1	1	30633934	4595090100	0.955587
Wudanzao	T3	LPD	R1	2	30633934	4595090100	0.927126
Wudanzao	T3	LPD	R2	1	24511611	3676741650	0.949296
Wudanzao	T3	LPD	R2	2	24511611	3676741650	0.933179
Wudanzao	T3	LPD	R3	1	22078379	3311756850	0.949449
Wudanzao	T3	LPD	R3	2	22078379	3311756850	0.934206
Wudanzao	T3	HPD	R1	1	25052768	3757915200	0.950788
Wudanzao	T3	HPD	R1	2	25052768	3757915200	0.928167
Wudanzao	T3	HPD	R2	1	26446562	3966984300	0.95403
Wudanzao	T3	HPD	R2	2	26446562	3966984300	0.926778
Wudanzao	T3	HPD	R3	1	23911546	3586731900	0.953571
Wudanzao	T3	HPD	R3	2	23911546	3586731900	0.93547
Xi14	T3	LPD	R1	1	15555038	2333255700	0.941563
Xi14	T3	LPD	R1	1+	6509290	976393500	0.927147
Xi14	T3	LPD	R1	2	15555038	2333255700	0.922229
Xi14	T3	LPD	R1	2+	6509290	976393500	0.89108
Xi14	T3	LPD	R2	1	29093760	4364064000	0.949231
Xi14	T3	LPD	R2	2	29093760	4364064000	0.931191
Xi14	T3	LPD	R3	1	29933138	4489970700	0.956459
Xi14	T3	LPD	R3	2	29933138	4489970700	0.932816
Xi14	T3	HPD	R1	1	27975916	4196387400	0.936214
Xi14	T3	HPD	R1	2	27975916	4196387400	0.914895
Xi14	T3	HPD	R2	1	28711412	4306711800	0.954432
Xi14	T3	HPD	R2	2	28711412	4306711800	0.932859
Yandan14	T3	LPD	R1	1	16096136	2414420400	0.933217
Yandan14	T3	LPD	R1	1+	12736688	1910503200	0.943682
Yandan14	T3	LPD	R1	2	16096136	2414420400	0.912975
Yandan14	T3	LPD	R1	2+	12736688	1910503200	0.919276
Yandan14	T3	LPD	R2	1	26753290	4012993500	0.949731
Yandan14	T3	LPD	R2	2	26753290	4012993500	0.930518
Yandan14	T3	LPD	R3	1	20713629	3107044350	0.940725
Yandan14	T3	LPD	R3	2	20713629	3107044350	0.928278
Yandan14	T3	HPD	R1	1	28271146	4240671900	0.954448
Yandan14	T3	HPD	R1	2	28271146	4240671900	0.93436
Yandan14	T3	HPD	R2	1	23779710	3566956500	0.954771
Yandan14	T3	HPD	R2	2	23779710	3566956500	0.930845
Yandan14	T3	HPD	R3	1	28771416	4315712400	0.95438
Yandan14	T3	HPD	R3	2	28771416	4315712400	0.931849
Yang	T3	LPD	R1	1	23092439	3463865850	0.952334
Yang	T3	LPD	R1	2	23092439	3463865850	0.929886
Yang	T3	LPD	R2	1	21786651	3267997650	0.931385
Yang	T3	LPD	R2	2	21786651	3267997650	0.906825
Yang	T3	LPD	R3	1	25054960	3758244000	0.934644
Yang	T3	LPD	R3	2	25054960	3758244000	0.916113
Yang	T3	HPD	R1	1	30295296	4544294400	0.955129
Yang	T3	HPD	R1	2	30295296	4544294400	0.937928
Yang	T3	HPD	R2	1	28984962	4347744300	0.95546
Yang	T3	HPD	R2	2	28984962	4347744300	0.931214
Yang	T3	HPD	R3	1	32547943	4882191450	0.954088
Yang	T3	HPD	R3	2	32547943	4882191450	0.935821
Ye478	T3	LPD	R1	1	19677247	2951587050	0.954216
Ye478	T3	LPD	R1	2	19677247	2951587050	0.935241
Ye478	T3	LPD	R2	1	24004993	3600748950	0.952544
Ye478	T3	LPD	R2	2	24004993	3600748950	0.916601
Ye478	T3	LPD	R3	1	18812470	2821870500	0.937171
Ye478	T3	LPD	R3	1+	3787607	568141050	0.939678
Ye478	T3	LPD	R3	2	18812470	2821870500	0.929893
Ye478	T3	LPD	R3	2+	3787607	568141050	0.919611
Ye478	T3	HPD	R1	1	29998783	4499817450	0.952849
Ye478	T3	HPD	R1	2	29998783	4499817450	0.934982
Ye478	T3	HPD	R2	1	30770757	4615613550	0.942922
Ye478	T3	HPD	R2	2	30770757	4615613550	0.916743
Ye478	T3	HPD	R3	1	22781918	3417287700	0.94771
Ye478	T3	HPD	R3	2	22781918	3417287700	0.927272
Ye8112	T3	LPD	R1	1	13077038	1961555700	0.943931
Ye8112	T3	LPD	R1	1+	8322857	1248428550	0.939862
Ye8112	T3	LPD	R1	2	13077038	1961555700	0.926814
Ye8112	T3	LPD	R1	2+	8322857	1248428550	0.901478
Ye8112	T3	LPD	R2	1	26276407	3941461050	0.947802
Ye8112	T3	LPD	R2	2	26276407	3941461050	0.924254
Ye8112	T3	LPD	R3	1	19626713	2944006950	0.926124
Ye8112	T3	LPD	R3	2	19626713	2944006950	0.911521
Ye8112	T3	HPD	R1	1	22877867	3431680050	0.951307
Ye8112	T3	HPD	R1	2	22877867	3431680050	0.929917
Ye8112	T3	HPD	R2	1	28070503	4210575450	0.957353
Ye8112	T3	HPD	R2	2	28070503	4210575450	0.939791
Ye8112	T3	HPD	R3	1	21760777	3264116550	0.954316
Ye8112	T3	HPD	R3	2	21760777	3264116550	0.933527
Yedan13	T3	LPD	R1	1	23547562	3532134300	0.950158
Yedan13	T3	LPD	R1	2	23547562	3532134300	0.934647
Yedan13	T3	LPD	R2	1	31872879	4780931850	0.946767
Yedan13	T3	LPD	R2	2	31872879	4780931850	0.923017
Yedan13	T3	LPD	R3	1	20979028	3146854200	0.942496
Yedan13	T3	LPD	R3	2	20979028	3146854200	0.921531
Yedan13	T3	HPD	R1	1	27825517	4173827550	0.949401
Yedan13	T3	HPD	R1	2	27825517	4173827550	0.91463
Yedan13	T3	HPD	R2	1	32187439	4828115850	0.944236
Yedan13	T3	HPD	R2	2	32187439	4828115850	0.919109
Yedan13	T3	HPD	R3	1	24955151	3743272650	0.95695
Yedan13	T3	HPD	R3	2	24955151	3743272650	0.932812
Yedan4	T3	LPD	R1	1	22575710	3386356500	0.949976
Yedan4	T3	LPD	R1	2	22575710	3386356500	0.930682
Yedan4	T3	LPD	R2	1	25936624	3890493600	0.947894
Yedan4	T3	LPD	R2	2	25936624	3890493600	0.931392
Yedan4	T3	LPD	R3	1	29669686	4450452900	0.950181
Yedan4	T3	LPD	R3	2	29669686	4450452900	0.924401
Yedan4	T3	HPD	R1	1	23049449	3457417350	0.951964
Yedan4	T3	HPD	R1	2	23049449	3457417350	0.930296
Yedan4	T3	HPD	R2	1	22190340	3328551000	0.933684
Yedan4	T3	HPD	R2	2	22190340	3328551000	0.89118
Yedan4	T3	HPD	R3	1	23684412	3552661800	0.950513
Yedan4	T3	HPD	R3	2	23684412	3552661800	0.915025
Yuyu22	T3	LPD	R1	1	19309754	2896463100	0.933433
Yuyu22	T3	LPD	R1	2	19309754	2896463100	0.915754
Yuyu22	T3	LPD	R2	1	21080692	3162103800	0.948165
Yuyu22	T3	LPD	R2	2	21080692	3162103800	0.930247
Yuyu22	T3	LPD	R3	1	20735935	3110390250	0.947656
Yuyu22	T3	LPD	R3	2	20735935	3110390250	0.932737
Yuyu22	T3	HPD	R1	1	49635694	7445354100	0.95535
Yuyu22	T3	HPD	R1	2	49635694	7445354100	0.935016
Yuyu22	T3	HPD	R2	1	32932636	4939895400	0.942729
Yuyu22	T3	HPD	R2	2	32932636	4939895400	0.915304
Yuyu22	T3	HPD	R3	1	26075487	3911323050	0.941562
Yuyu22	T3	HPD	R3	2	26075487	3911323050	0.888525
Zheng58	T3	LPD	R1	1	17900888	2685133200	0.942033
Zheng58	T3	LPD	R1	2	17900888	2685133200	0.923962
Zheng58	T3	LPD	R2	1	11744361	1761654150	0.938738
Zheng58	T3	LPD	R2	1+	23438202	3515730300	0.951855
Zheng58	T3	LPD	R2	2	11744361	1761654150	0.914964
Zheng58	T3	LPD	R2	2+	23438202	3515730300	0.928075
Zheng58	T3	LPD	R3	1	31918546	4787781900	0.949577
Zheng58	T3	LPD	R3	2	31918546	4787781900	0.93019
Zheng58	T3	HPD	R1	1	26051368	3907705200	0.950517
Zheng58	T3	HPD	R1	2	26051368	3907705200	0.926408
Zheng58	T3	HPD	R2	1	24525394	3678809100	0.948525
Zheng58	T3	HPD	R2	2	24525394	3678809100	0.913721
Zheng58	T3	HPD	R3	1	23424513	3513676950	0.950015
Zheng58	T3	HPD	R3	2	23424513	3513676950	0.924738
Zheng87-1	T3	LPD	R1	1	24897161	3734574150	0.938418
Zheng87-1	T3	LPD	R1	2	24897161	3734574150	0.922327
Zheng87-1	T3	LPD	R2	1	12216529	1832479350	0.940261
Zheng87-1	T3	LPD	R2	1+	17546520	2631978000	0.937726
Zheng87-1	T3	LPD	R2	2	12216529	1832479350	0.923806
Zheng87-1	T3	LPD	R2	2+	17546520	2631978000	0.907752
Zheng87-1	T3	LPD	R3	1	18375599	2756339850	0.926811
Zheng87-1	T3	LPD	R3	1+	4381903	657285450	0.937703
Zheng87-1	T3	LPD	R3	2	18375599	2756339850	0.913728
Zheng87-1	T3	LPD	R3	2+	4381903	657285450	0.923612
Zheng87-1	T3	HPD	R1	1	18376899	2756534850	0.953418
Zheng87-1	T3	HPD	R1	1+	6624930	993739500	0.941662
Zheng87-1	T3	HPD	R1	2	18376899	2756534850	0.932264
Zheng87-1	T3	HPD	R1	2+	6624930	993739500	0.92265
Zheng87-1	T3	HPD	R2	1	27755668	4163350200	0.953797
Zheng87-1	T3	HPD	R2	2	27755668	4163350200	0.934961
Zheng87-1	T3	HPD	R3	1	27237815	4085672250	0.958564
Zheng87-1	T3	HPD	R3	2	27237815	4085672250	0.939383
Zhengdan2	T3	LPD	R1	1	22197396	3329609400	0.946831
Zhengdan2	T3	LPD	R1	2	22197396	3329609400	0.925489
Zhengdan2	T3	LPD	R2	1	31771825	4765773750	0.960134
Zhengdan2	T3	LPD	R2	2	31771825	4765773750	0.937811
Zhengdan2	T3	LPD	R3	1	21803334	3270500100	0.95097
Zhengdan2	T3	LPD	R3	2	21803334	3270500100	0.933488
Zhengdan2	T3	HPD	R1	1	32726822	4909023300	0.949372
Zhengdan2	T3	HPD	R1	2	32726822	4909023300	0.920989
Zhengdan2	T3	HPD	R2	1	14090811	2113621650	0.953871
Zhengdan2	T3	HPD	R2	1+	15098566	2264784900	0.94344
Zhengdan2	T3	HPD	R2	2	14090811	2113621650	0.935636
Zhengdan2	T3	HPD	R2	2+	15098566	2264784900	0.926714
Zhengdan2	T3	HPD	R3	1	28625170	4293775500	0.943524
Zhengdan2	T3	HPD	R3	2	28625170	4293775500	0.913251
Zhengdan958	T3	LPD	R1	1	42456575	6368486250	0.941118
Zhengdan958	T3	LPD	R1	2	42456575	6368486250	0.921885
Zhengdan958	T3	LPD	R2	1	24235198	3635279700	0.950671
Zhengdan958	T3	LPD	R2	2	24235198	3635279700	0.931104
Zhengdan958	T3	LPD	R3	1	19080694	2862104100	0.944739
Zhengdan958	T3	LPD	R3	2	19080694	2862104100	0.931795
Zhengdan958	T3	HPD	R1	1	29886484	4482972600	0.9469
Zhengdan958	T3	HPD	R1	2	29886484	4482972600	0.923631
Zhengdan958	T3	HPD	R2	1	24487535	3673130250	0.952044
Zhengdan958	T3	HPD	R2	2	24487535	3673130250	0.934873
Zhengdan958	T3	HPD	R3	1	23209142	3481371300	0.950493
Zhengdan958	T3	HPD	R3	2	23209142	3481371300	0.935067
Zhongdan2	T3	LPD	R1	1	24728751	3709312650	0.948072
Zhongdan2	T3	LPD	R1	2	24728751	3709312650	0.93182
Zhongdan2	T3	LPD	R2	1	25418156	3812723400	0.954834
Zhongdan2	T3	LPD	R2	2	25418156	3812723400	0.936788
Zhongdan2	T3	LPD	R3	1	27970601	4195590150	0.944275
Zhongdan2	T3	LPD	R3	2	27970601	4195590150	0.929142
Zhongdan2	T3	HPD	R1	1	25516207	3827431050	0.954526
Zhongdan2	T3	HPD	R1	2	25516207	3827431050	0.932409
Zhongdan2	T3	HPD	R2	1	35617048	5342557200	0.956462
Zhongdan2	T3	HPD	R2	2	35617048	5342557200	0.928326
Zhongdan2	T3	HPD	R3	1	30575946	4586391900	0.947882
Zhongdan2	T3	HPD	R3	2	30575946	4586391900	0.933222
Zi330	T3	LPD	R1	1	24676735	3701510250	0.942337
Zi330	T3	LPD	R1	2	24676735	3701510250	0.921489
Zi330	T3	LPD	R2	1	24919761	3737964150	0.945686
Zi330	T3	LPD	R2	2	24919761	3737964150	0.922589
Zi330	T3	LPD	R3	1	29241112	4386166800	0.956548
Zi330	T3	LPD	R3	2	29241112	4386166800	0.930134
Zi330	T3	HPD	R1	1	33505463	5025819450	0.955041
Zi330	T3	HPD	R1	2	33505463	5025819450	0.93411
Zi330	T3	HPD	R2	1	24817093	3722563950	0.955551
Zi330	T3	HPD	R2	2	24817093	3722563950	0.936128
Zong3	T3	LPD	R1	1	20468250	3070237500	0.94398
Zong3	T3	LPD	R1	2	20468250	3070237500	0.925645
Zong3	T3	LPD	R2	1	27242185	4086327750	0.946888
Zong3	T3	LPD	R2	2	27242185	4086327750	0.925677
Zong3	T3	LPD	R3	1	23710633	3556594950	0.949692
Zong3	T3	LPD	R3	2	23710633	3556594950	0.934486
Zong3	T3	HPD	R1	1	17033788	2555068200	0.93877
Zong3	T3	HPD	R1	1+	4415590	662338500	0.924504
Zong3	T3	HPD	R1	2	17033788	2555068200	0.900217
Zong3	T3	HPD	R1	2+	4415590	662338500	0.901592
Zong3	T3	HPD	R2	1	23389277	3508391550	0.950627
Zong3	T3	HPD	R2	2	23389277	3508391550	0.928926
Zong3	T3	HPD	R3	1	19353953	2903092950	0.946571
Zong3	T3	HPD	R3	2	19353953	2903092950	0.929805
a HPD: high plant density; LPD: low plant density.

## Sheet: S3
Table S3. Statistic of sequencing reads alignment.
Sample	Clean read pairs	Overall alignment rate	Aligned concordantly pairs	Uniquely aligned concordantly pairs
444_T1_LPD_R1	19504441	0.8875	16354454 (83.85%)	15726354 (80.63%)
444_T1_LPD_R2	22857201	0.9034	19218601 (84.08%)	18476111 (80.83%)
444_T1_LPD_R3	21614210	0.8907	17989802 (83.23%)	17230751 (79.72%)
444_T1_HPD_R1	22111708	0.8984	18658105 (84.38%)	17934321 (81.11%)
444_T1_HPD_R2	19500101	0.8953	16271294 (83.44%)	15647805 (80.24%)
444_T1_HPD_R3	21418893	0.8898	17771408 (82.97%)	17106142 (79.86%)
444_T2_LPD_R1	35119283	0.8969	28523493 (81.22%)	26763243 (76.21%)
444_T2_LPD_R2	20538439	0.8947	16612736 (80.88%)	14297716 (69.61%)
444_T2_LPD_R3	31192941	0.8955	25228769 (80.88%)	23575681 (75.58%)
444_T2_HPD_R1	22027676	0.8903	17801413 (80.81%)	16922650 (76.82%)
444_T2_HPD_R2	25362161	0.8911	20437534 (80.59%)	17985996 (70.92%)
444_T2_HPD_R3	19601760	0.8928	15965244 (81.45%)	14826828 (75.64%)
444_T3_LPD_R1	23285254	0.9012	20258842 (87.00%)	4992840 (21.44%)
444_T3_LPD_R2	20622275	0.9197	17685221 (85.76%)	10585963 (51.33%)
444_T3_LPD_R3	20981195	0.8969	17244884 (82.20%)	14948249 (71.25%)
444_T3_HPD_R1	34854935	0.8768	27730777 (79.56%)	26289633 (75.43%)
444_T3_HPD_R2	31094693	0.889	25145032 (80.87%)	22960591 (73.84%)
444_T3_HPD_R3	25971004	0.8806	20798097 (80.09%)	17505917 (67.41%)
5003_T1_LPD_R1	20577237	0.9059	17568153 (85.38%)	16953830 (82.39%)
5003_T1_LPD_R2	21604157	0.9055	18345364 (84.92%)	17619492 (81.56%)
5003_T1_LPD_R3	22149700	0.9051	18799262 (84.87%)	18078994 (81.62%)
5003_T1_HPD_R1	21223764	0.9078	18281548 (86.13%)	17595536 (82.90%)
5003_T1_HPD_R2	20041723	0.9047	16990933 (84.77%)	16344904 (81.55%)
5003_T1_HPD_R3	22108109	0.9039	19029329 (86.07%)	18272168 (82.65%)
5003_T2_LPD_R1	28252360	0.9028	23545622 (83.34%)	21461554 (75.96%)
5003_T2_LPD_R2	24627992	0.9009	20354899 (82.65%)	19171954 (77.85%)
5003_T2_LPD_R3	21143383	0.895	17176905 (81.24%)	16424023 (77.68%)
5003_T2_HPD_R1	24787183	0.902	20410359 (82.34%)	16974608 (68.48%)
5003_T2_HPD_R2	24479601	0.9024	20187883 (82.47%)	19218098 (78.51%)
5003_T2_HPD_R3	33864916	0.8939	27477164 (81.14%)	26354043 (77.82%)
5003_T3_LPD_R1	21672731	0.9299	19343470 (89.25%)	6710654 (30.96%)
5003_T3_LPD_R2	20812545	0.9023	17357972 (83.41%)	14905213 (71.62%)
5003_T3_LPD_R3	24801542	0.9	20556822 (82.88%)	18507152 (74.62%)
5003_T3_HPD_R1	26862655	0.8892	21799915 (81.15%)	20946123 (77.97%)
5003_T3_HPD_R2	27924398	0.9022	23020998 (82.44%)	21886073 (78.38%)
5003_T3_HPD_R3	21534843	0.8852	17292049 (80.30%)	16401510 (76.16%)
7884Ht_T1_LPD_R1	21545787	0.9395	19439394 (90.22%)	18797350 (87.24%)
7884Ht_T1_LPD_R2	19648942	0.9367	17562453 (89.38%)	16966786 (86.35%)
7884Ht_T1_LPD_R3	21144544	0.9329	18860340 (89.19%)	18246296 (86.29%)
7884Ht_T1_HPD_R1	20389349	0.9411	18471950 (90.59%)	17814429 (87.37%)
7884Ht_T1_HPD_R2	20862779	0.9337	18763066 (89.94%)	18125572 (86.88%)
7884Ht_T1_HPD_R3	22607945	0.9322	20110912 (88.95%)	19436722 (85.97%)
7884Ht_T2_LPD_R1	21926155	0.9244	18776169 (85.64%)	17612689 (80.33%)
7884Ht_T2_LPD_R2	26448749	0.9195	22541369 (85.23%)	21457443 (81.13%)
7884Ht_T2_LPD_R3	34525792	0.9189	29314448 (84.91%)	27036658 (78.31%)
7884Ht_T2_HPD_R1	20675775	0.9216	17664403 (85.44%)	16967739 (82.07%)
7884Ht_T2_HPD_R2	23517474	0.9252	20243715 (86.08%)	19385961 (82.43%)
7884Ht_T3_LPD_R3	20544889	0.9261	17933939 (87.30%)	17170415 (83.58%)
7884Ht_T3_HPD_R1	28880881	0.919	24680787 (85.46%)	23018463 (79.70%)
7884Ht_T3_HPD_R2	28402570	0.9164	24304228 (85.58%)	23345499 (82.20%)
7884Ht_T3_HPD_R3	48941147	0.9157	41466895 (84.73%)	39457476 (80.62%)
8723_T1_LPD_R1	21264017	0.941	19221379 (90.40%)	18524280 (87.12%)
8723_T1_LPD_R2	22143359	0.9374	19947040 (90.08%)	19167836 (86.56%)
8723_T1_LPD_R3	22101365	0.9311	19710411 (89.19%)	18959906 (85.79%)
8723_T1_HPD_R1	21951343	0.9428	19955162 (90.90%)	19205732 (87.49%)
8723_T1_HPD_R2	20110770	0.9356	18033261 (89.67%)	17340913 (86.23%)
8723_T1_HPD_R3	22844665	0.9376	20516918 (89.81%)	19731270 (86.37%)
8723_T2_LPD_R1	25266542	0.9237	21806370 (86.30%)	18953507 (75.01%)
8723_T2_LPD_R2	26786912	0.9286	23432697 (87.48%)	22029793 (82.24%)
8723_T2_LPD_R3	27152453	0.9323	23646792 (87.09%)	20845075 (76.77%)
8723_T2_HPD_R1	30604820	0.9359	26925215 (87.97%)	24444763 (79.87%)
8723_T2_HPD_R2	20652873	0.9272	18006122 (87.18%)	17197632 (83.27%)
8723_T2_HPD_R3	24435740	0.9355	21472701 (87.87%)	19644012 (80.39%)
8723_T3_LPD_R1	20578305	0.8723	16771668 (81.50%)	15837511 (76.96%)
8723_T3_LPD_R2	20713336	0.935	18256699 (88.14%)	13056900 (63.04%)
8723_T3_LPD_R3	20670696	0.9233	17813984 (86.18%)	16919535 (81.85%)
8723_T3_HPD_R1	21325449	0.922	18268252 (85.67%)	17283249 (81.05%)
8723_T3_HPD_R2	24656536	0.9273	21458654 (87.03%)	19320008 (78.36%)
8723_T3_HPD_R3	25400353	0.9194	21833636 (85.95%)	20626169 (81.20%)
Benyu9_T1_LPD_R1	21879331	0.9267	19282354 (88.13%)	18610654 (85.06%)
Benyu9_T1_LPD_R2	19462816	0.9283	17272533 (88.75%)	16642679 (85.51%)
Benyu9_T1_LPD_R3	19641915	0.9221	17245278 (87.80%)	16652116 (84.78%)
Benyu9_T1_HPD_R1	24233841	0.9224	21124656 (87.17%)	20382287 (84.11%)
Benyu9_T1_HPD_R2	23131257	0.926	20420905 (88.28%)	19701361 (85.17%)
Benyu9_T1_HPD_R3	25809460	0.9159	21739242 (84.23%)	20811023 (80.63%)
Benyu9_T2_LPD_R1	31668584	0.9185	26713467 (84.36%)	23588992 (74.49%)
Benyu9_T2_LPD_R2	32664835	0.9144	27511782 (84.22%)	25888012 (79.25%)
Benyu9_T2_LPD_R3	25575183	0.9027	20945443 (81.90%)	19894532 (77.79%)
Benyu9_T2_HPD_R1	21327695	0.9179	18176729 (85.22%)	17156815 (80.44%)
Benyu9_T2_HPD_R2	32207088	0.9143	27285969 (84.72%)	25511804 (79.21%)
Benyu9_T2_HPD_R3	26420066	0.9097	22178846 (83.95%)	21029165 (79.60%)
Benyu9_T3_LPD_R1	26454204	0.9125	22515287 (85.11%)	21615530 (81.71%)
Benyu9_T3_LPD_R2	21813209	0.9036	18241985 (83.63%)	17409713 (79.81%)
Benyu9_T3_LPD_R3	25227437	0.9081	21329466 (84.55%)	20333055 (80.60%)
Benyu9_T3_HPD_R1	27343177	0.9146	23133076 (84.60%)	21057882 (77.01%)
Benyu9_T3_HPD_R2	29408701	0.9027	24557603 (83.50%)	23345098 (79.38%)
Benyu9_T3_HPD_R3	28795765	0.913	24257227 (84.24%)	23451196 (81.44%)
Chang7-2_T1_LPD_R1	20138673	0.9027	17201890 (85.41%)	16560664 (82.23%)
Chang7-2_T1_LPD_R2	22704748	0.9074	19265933 (84.86%)	18449628 (81.26%)
Chang7-2_T1_LPD_R3	19085802	0.9048	16230883 (85.04%)	15584857 (81.66%)
Chang7-2_T1_HPD_R1	20412033	0.9055	17467829 (85.58%)	16782955 (82.22%)
Chang7-2_T1_HPD_R2	19268864	0.8993	16248808 (84.33%)	15594021 (80.93%)
Chang7-2_T1_HPD_R3	21509877	0.8971	18061747 (83.97%)	17383984 (80.82%)
Chang7-2_T2_LPD_R1	26746796	0.9	21843142 (81.67%)	19575831 (73.19%)
Chang7-2_T2_LPD_R2	33653768	0.9002	27573886 (81.93%)	26327404 (78.23%)
Chang7-2_T2_LPD_R3	48897942	0.8938	39659857 (81.11%)	37794112 (77.29%)
Chang7-2_T2_HPD_R1	27800459	0.9058	23138985 (83.23%)	19661478 (70.72%)
Chang7-2_T2_HPD_R2	26305944	0.8933	21290717 (80.94%)	19465413 (74.00%)
Chang7-2_T2_HPD_R3	23241502	0.8986	19110867 (82.23%)	17181859 (73.93%)
Chang7-2_T3_LPD_R1	23344292	0.8924	20036741 (85.83%)	6428395 (27.54%)
Chang7-2_T3_LPD_R2	45724938	0.9071	38208436 (83.56%)	30966652 (67.72%)
Chang7-2_T3_LPD_R3	36227052	0.9018	30126036 (83.16%)	27589826 (76.16%)
Chang7-2_T3_HPD_R1	24778448	0.898	20409040 (82.36%)	19112327 (77.13%)
Chang7-2_T3_HPD_R2	26118885	0.917	22150336 (84.80%)	16037874 (61.40%)
Chang7-2_T3_HPD_R3	22685487	0.9058	18817784 (82.96%)	14238596 (62.77%)
Dan340_T1_LPD_R1	19553259	0.9016	16444143 (84.10%)	15847014 (81.05%)
Dan340_T1_LPD_R2	19287386	0.9043	16305591 (84.54%)	15662699 (81.21%)
Dan340_T1_LPD_R3	20474064	0.9048	17402933 (85.00%)	16778959 (81.95%)
Dan340_T1_HPD_R1	21768958	0.8999	18365340 (84.37%)	17674158 (81.19%)
Dan340_T1_HPD_R2	23169778	0.8888	19162580 (82.70%)	18413833 (79.47%)
Dan340_T1_HPD_R3	21179430	0.8943	17751010 (83.81%)	17058802 (80.54%)
Dan340_T2_LPD_R1	28504049	0.8905	23263513 (81.62%)	22405841 (78.61%)
Dan340_T2_LPD_R2	30359234	0.8883	24227973 (79.81%)	23065641 (75.98%)
Dan340_T2_LPD_R3	26307615	0.891	21493568 (81.70%)	20704733 (78.70%)
Dan340_T2_HPD_R1	19921247	0.883	15899981 (79.82%)	14896414 (74.78%)
Dan340_T2_HPD_R2	21984578	0.8968	17952184 (81.66%)	17174429 (78.12%)
Dan340_T2_HPD_R3	29728051	0.8904	24184650 (81.36%)	22853765 (76.88%)
Dan340_T3_LPD_R1	22844135	0.9323	20312501 (88.92%)	5905113 (25.85%)
Dan340_T3_LPD_R2	27567194	0.8962	22587050 (81.94%)	19522418 (70.82%)
Dan340_T3_LPD_R3	19127944	0.8912	15648111 (81.81%)	14361637 (75.08%)
Dan340_T3_HPD_R1	25336552	0.8894	20551268 (81.11%)	19605230 (77.38%)
Dan340_T3_HPD_R2	31912327	0.8962	26005405 (81.49%)	21531336 (67.47%)
Dan340_T3_HPD_R3	25159199	0.9061	21036268 (83.61%)	16274090 (64.68%)
Danyu13_T1_LPD_R1	20213868	0.9128	17342723 (85.80%)	16651957 (82.38%)
Danyu13_T1_LPD_R2	21584638	0.912	18611745 (86.22%)	17976461 (83.28%)
Danyu13_T1_LPD_R3	24847719	0.9181	21704400 (87.35%)	20863802 (83.97%)
Danyu13_T1_HPD_R1	22178043	0.9115	19016590 (85.74%)	18312968 (82.57%)
Danyu13_T1_HPD_R2	23023324	0.9102	19825166 (86.10%)	19059727 (82.78%)
Danyu13_T1_HPD_R3	27006411	0.9075	22305067 (82.59%)	20094630 (74.41%)
Danyu13_T2_LPD_R1	27284234	0.9007	22281237 (81.67%)	21225889 (77.80%)
Danyu13_T2_LPD_R2	27226736	0.904	22409119 (82.31%)	21269235 (78.12%)
Danyu13_T2_LPD_R3	27148637	0.9149	22827918 (84.08%)	18724921 (68.97%)
Danyu13_T2_HPD_R1	24984534	0.903	20641086 (82.61%)	19626060 (78.55%)
Danyu13_T2_HPD_R2	22764385	0.9051	18914345 (83.08%)	18119156 (79.59%)
Danyu13_T2_HPD_R3	30723015	0.9035	25423772 (82.75%)	23751386 (77.31%)
Danyu13_T3_LPD_R1	22557657	0.9025	18794224 (83.32%)	17912747 (79.41%)
Danyu13_T3_LPD_R2	27631514	0.8991	22970005 (83.13%)	21966806 (79.50%)
Danyu13_T3_HPD_R1	27392268	0.9124	23036267 (84.09%)	19090830 (69.69%)
Danyu13_T3_HPD_R2	24261111	0.892	19662443 (81.04%)	18727214 (77.19%)
Danyu13_T3_HPD_R3	32397954	0.886	26217081 (80.92%)	24847271 (76.69%)
Danyu6_T1_LPD_R1	19936206	0.9059	16982567 (85.19%)	16367178 (82.10%)
Danyu6_T1_LPD_R2	21933089	0.8582	17594403 (80.21%)	17009900 (77.55%)
Danyu6_T1_LPD_R3	22881217	0.908	19596063 (85.64%)	18862743 (82.44%)
Danyu6_T1_HPD_R1	20456232	0.9025	17321675 (84.68%)	16627108 (81.28%)
Danyu6_T1_HPD_R2	22197412	0.9017	18839588 (84.87%)	18036171 (81.25%)
Danyu6_T1_HPD_R3	26312746	0.8943	21280559 (80.87%)	20209299 (76.80%)
Danyu6_T2_LPD_R1	29802418	0.8833	23816965 (79.91%)	22659283 (76.03%)
Danyu6_T2_LPD_R2	30382180	0.8941	24665003 (81.18%)	23074792 (75.95%)
Danyu6_T2_LPD_R3	24695137	0.8948	20064426 (81.24%)	18502578 (74.92%)
Danyu6_T2_HPD_R1	27437565	0.8914	22295967 (81.26%)	21216644 (77.33%)
Danyu6_T2_HPD_R2	26326162	0.8965	21479750 (81.59%)	18525291 (70.37%)
Danyu6_T2_HPD_R3	21731710	0.8917	17623527 (81.10%)	16902976 (77.78%)
Danyu6_T3_LPD_R1	21691245	0.8981	17960251 (82.80%)	16423014 (75.71%)
Danyu6_T3_LPD_R2	23905062	0.8965	19663000 (82.25%)	17750203 (74.25%)
Danyu6_T3_LPD_R3	33342655	0.8891	27253292 (81.74%)	25960151 (77.86%)
Danyu6_T3_HPD_R1	26361598	0.8803	21068618 (79.92%)	20132434 (76.37%)
Danyu6_T3_HPD_R2	20801185	0.8897	16924870 (81.37%)	14955470 (71.90%)
Danyu6_T3_HPD_R3	27591798	0.8986	22849404 (82.81%)	17692452 (64.12%)
Denghai9_T1_LPD_R1	21871315	0.9278	19291156 (88.21%)	18592219 (85.01%)
Denghai9_T1_LPD_R2	22096902	0.9242	19645403 (88.90%)	18942075 (85.72%)
Denghai9_T1_LPD_R3	20670497	0.9259	18247278 (88.27%)	17547583 (84.89%)
Denghai9_T1_HPD_R1	19184344	0.9228	16847528 (87.82%)	16194268 (84.41%)
Denghai9_T1_HPD_R2	22068982	0.9285	19632566 (88.96%)	18764180 (85.03%)
Denghai9_T1_HPD_R3	24753381	0.9077	20680216 (83.54%)	19456863 (78.60%)
Denghai9_T2_LPD_R1	23786869	0.9096	19781085 (83.16%)	17860663 (75.09%)
Denghai9_T2_LPD_R2	31117030	0.91	25994578 (83.54%)	24476671 (78.66%)
Denghai9_T2_LPD_R3	25374493	0.9115	21379951 (84.26%)	20456450 (80.62%)
Denghai9_T2_HPD_R1	32989152	0.9149	27924537 (84.64%)	25884658 (78.46%)
Denghai9_T2_HPD_R2	27708349	0.9139	23394305 (84.43%)	22311139 (80.52%)
Denghai9_T2_HPD_R3	27025814	0.9108	22705503 (84.02%)	21706525 (80.32%)
Denghai9_T3_LPD_R2	19968088	0.9144	16974940 (85.01%)	14517755 (72.70%)
Denghai9_T3_LPD_R3	23033193	0.9145	19537577 (84.83%)	18116817 (78.66%)
Denghai9_T3_HPD_R1	33056936	0.9101	27767554 (84.00%)	26227355 (79.34%)
Denghai9_T3_HPD_R2	30828255	0.9109	25863622 (83.90%)	24971121 (81.00%)
Denghai9_T3_HPD_R3	60861112	0.9104	51027068 (83.84%)	49083889 (80.65%)
DH65232_T1_LPD_R1	19671869	0.9084	16850880 (85.66%)	16212820 (82.42%)
DH65232_T1_LPD_R2	22798046	0.9077	19444158 (85.29%)	18756234 (82.27%)
DH65232_T1_LPD_R3	19998933	0.9045	16990646 (84.96%)	16436926 (82.19%)
DH65232_T1_HPD_R1	23348335	0.9123	20195433 (86.49%)	19422017 (83.18%)
DH65232_T1_HPD_R2	20274080	0.8998	17147320 (84.58%)	16568060 (81.72%)
DH65232_T1_HPD_R3	21938525	0.9032	18720019 (85.33%)	18044212 (82.25%)
DH65232_T2_LPD_R1	27980371	0.8999	23058974 (82.41%)	21045991 (75.22%)
DH65232_T2_LPD_R2	27127351	0.9029	22257618 (82.05%)	19966274 (73.60%)
DH65232_T2_LPD_R3	45338486	0.9038	37892840 (83.57%)	35143977 (77.51%)
DH65232_T2_HPD_R1	34539825	0.8951	28150754 (81.50%)	26927776 (77.96%)
DH65232_T2_HPD_R2	20901397	0.8914	16959389 (81.14%)	16119020 (77.12%)
DH65232_T2_HPD_R3	20032852	0.8983	16493056 (82.33%)	15797251 (78.86%)
DH65232_T3_LPD_R1	19269871	0.9303	17189276 (89.20%)	4871933 (25.28%)
DH65232_T3_LPD_R2	28740735	0.9109	24297588 (84.54%)	19281467 (67.09%)
DH65232_T3_LPD_R3	21941788	0.9145	18528723 (84.45%)	12369838 (56.38%)
DH65232_T3_HPD_R1	26314251	0.8941	21588428 (82.04%)	20277091 (77.06%)
DH65232_T3_HPD_R2	24278974	0.8937	19839923 (81.72%)	18570874 (76.49%)
DH65232_T3_HPD_R3	27849517	0.9011	23054488 (82.78%)	20105699 (72.19%)
Duo229_T1_LPD_R1	20219566	0.902	17067910 (84.41%)	16400318 (81.11%)
Duo229_T1_LPD_R2	22632111	0.9028	19140992 (84.57%)	18393281 (81.27%)
Duo229_T1_LPD_R3	22180902	0.8936	18513773 (83.47%)	17729221 (79.93%)
Duo229_T1_HPD_R1	22550568	0.8796	18393631 (81.57%)	17654115 (78.29%)
Duo229_T1_HPD_R2	22321181	0.9005	18737293 (83.94%)	17984280 (80.57%)
Duo229_T1_HPD_R3	21604467	0.9025	18306703 (84.74%)	17591663 (81.43%)
Duo229_T2_LPD_R1	31163427	0.891	24981483 (80.16%)	23493462 (75.39%)
Duo229_T2_LPD_R2	22744774	0.8984	18770016 (82.53%)	17180783 (75.54%)
Duo229_T2_LPD_R3	22206508	0.8922	17888519 (80.56%)	17023350 (76.66%)
Duo229_T2_HPD_R1	23446423	0.8916	18942927 (80.79%)	18133259 (77.34%)
Duo229_T2_HPD_R2	31016142	0.8914	25026284 (80.69%)	22629072 (72.96%)
Duo229_T2_HPD_R3	19509685	0.9003	16005657 (82.04%)	14025109 (71.89%)
Duo229_T3_LPD_R1	28632805	0.9364	25593334 (89.39%)	7320850 (25.57%)
Duo229_T3_LPD_R2	21735064	0.8781	17268713 (79.45%)	16493312 (75.88%)
Duo229_T3_LPD_R3	19843637	0.8981	16353062 (82.41%)	14341297 (72.27%)
Duo229_T3_HPD_R1	25590048	0.8684	20135892 (78.68%)	18998914 (74.24%)
Duo229_T3_HPD_R2	26048543	0.8866	20853576 (80.06%)	18402693 (70.65%)
Duo229_T3_HPD_R3	29418781	0.895	23817710 (80.96%)	21414660 (72.79%)
E28_T1_LPD_R1	21440652	0.9191	18658295 (87.02%)	17995621 (83.93%)
E28_T1_LPD_R2	18804618	0.9135	16228301 (86.29%)	15650067 (83.22%)
E28_T1_LPD_R3	21658710	0.9054	18566504 (85.72%)	17909329 (82.69%)
E28_T1_HPD_R1	21562160	0.913	18638701 (86.44%)	17995313 (83.46%)
E28_T1_HPD_R2	22251479	0.9114	19100497 (85.84%)	18426241 (82.81%)
E28_T1_HPD_R3	22407821	0.9075	19143310 (85.43%)	18500017 (82.56%)
E28_T2_LPD_R1	27494196	0.9076	23154703 (84.21%)	21885980 (79.60%)
E28_T2_LPD_R2	37962130	0.9084	31503152 (82.98%)	27706349 (72.98%)
E28_T2_LPD_R3	24468426	0.9053	20331044 (83.09%)	18668092 (76.29%)
E28_T2_HPD_R1	29257113	0.9066	24398382 (83.40%)	20422993 (69.81%)
E28_T2_HPD_R2	24468083	0.896	20036899 (81.89%)	19166946 (78.33%)
E28_T2_HPD_R3	21426190	0.9214	18302606 (85.43%)	13036960 (60.85%)
E28_T3_LPD_R1	24916293	0.9076	21802230 (87.50%)	6448047 (25.88%)
E28_T3_LPD_R2	22594480	0.9071	19026326 (84.21%)	17273001 (76.45%)
E28_T3_LPD_R3	23334580	0.8989	19371531 (83.01%)	18558960 (79.53%)
E28_T3_HPD_R1	31792802	0.8959	26251553 (82.58%)	23375785 (73.53%)
E28_T3_HPD_R2	28749865	0.8868	23287716 (81.00%)	21384575 (74.38%)
E28_T3_HPD_R3	24030148	0.903	20006253 (83.26%)	17628158 (73.36%)
Hua160_T1_LPD_R1	19222011	0.9079	16518294 (85.93%)	15906916 (82.75%)
Hua160_T1_LPD_R2	22901665	0.9067	19538975 (85.32%)	18795302 (82.07%)
Hua160_T1_LPD_R3	23758195	0.9061	20245872 (85.22%)	19512890 (82.13%)
Hua160_T1_HPD_R1	19324165	0.9049	16489923 (85.34%)	15909032 (82.33%)
Hua160_T1_HPD_R2	22906348	0.906	19438986 (84.86%)	18696511 (81.62%)
Hua160_T1_HPD_R3	21948729	0.9057	18714305 (85.26%)	18011798 (82.06%)
Hua160_T2_LPD_R1	28988131	0.8983	23588599 (81.37%)	21936051 (75.67%)
Hua160_T2_LPD_R2	28605589	0.9059	23606684 (82.53%)	20037698 (70.05%)
Hua160_T2_LPD_R3	33614172	0.8949	27328635 (81.30%)	25997543 (77.34%)
Hua160_T2_HPD_R1	27190069	0.9049	22509222 (82.78%)	21521585 (79.15%)
Hua160_T2_HPD_R2	24531929	0.8945	19911755 (81.16%)	18325767 (74.70%)
Hua160_T2_HPD_R3	25430103	0.8957	20727214 (81.51%)	19842905 (78.03%)
Hua160_T3_LPD_R1	29962315	0.8605	24607070 (82.12%)	7962202 (26.57%)
Hua160_T3_LPD_R2	19416322	0.8985	16072173 (82.78%)	15311975 (78.86%)
Hua160_T3_LPD_R3	27556776	0.8968	22615160 (82.07%)	21910641 (79.51%)
Hua160_T3_HPD_R1	25363147	0.8932	20537097 (80.98%)	19046522 (75.10%)
Hua160_T3_HPD_R2	33047095	0.8882	26773442 (81.02%)	24916532 (75.40%)
Hua160_T3_HPD_R3	23133833	0.888	18844226 (81.46%)	18020136 (77.90%)
Hua94_T1_LPD_R1	19795384	0.9002	16648059 (84.11%)	16035253 (81.01%)
Hua94_T1_LPD_R2	21665535	0.9041	18476057 (85.28%)	17664591 (81.53%)
Hua94_T1_LPD_R3	22219399	0.9008	18715689 (84.23%)	17975158 (80.90%)
Hua94_T1_HPD_R1	20397413	0.9098	17581260 (86.20%)	16937101 (83.04%)
Hua94_T1_HPD_R2	21862438	0.9027	18505496 (84.65%)	17769155 (81.28%)
Hua94_T1_HPD_R3	22999559	0.9035	19585927 (85.16%)	18891772 (82.14%)
Hua94_T2_LPD_R1	28869391	0.8995	23587601 (81.71%)	21959786 (76.07%)
Hua94_T2_LPD_R2	21442578	0.8727	16934909 (78.97%)	15720347 (73.31%)
Hua94_T2_LPD_R3	20959880	0.8927	16913574 (80.70%)	16293856 (77.74%)
Hua94_T2_HPD_R1	29822145	0.8967	24501203 (82.16%)	22594966 (75.77%)
Hua94_T2_HPD_R2	20323956	0.8996	16710406 (82.22%)	16007844 (78.76%)
Hua94_T2_HPD_R3	29247666	0.8969	23854741 (81.56%)	22431135 (76.69%)
Hua94_T3_LPD_R1	20696001	0.9058	18033360 (87.13%)	5254769 (25.39%)
Hua94_T3_LPD_R2	23437356	0.9105	19818755 (84.56%)	16756076 (71.49%)
Hua94_T3_LPD_R3	25337791	0.8952	20900382 (82.49%)	19005775 (75.01%)
Hua94_T3_HPD_R1	32974773	0.8872	26761917 (81.16%)	24784514 (75.16%)
Hua94_T3_HPD_R2	30445403	0.8919	24886423 (81.74%)	23513445 (77.23%)
Hua94_T3_HPD_R3	36527481	0.9015	30346824 (83.08%)	27015122 (73.96%)
Huangzaosi_T1_LPD_R1	21799369	0.9022	18437514 (84.57%)	17784846 (81.58%)
Huangzaosi_T1_LPD_R2	19117885	0.9026	16147861 (84.47%)	15549802 (81.34%)
Huangzaosi_T1_LPD_R3	24388938	0.9019	20614796 (84.52%)	19829285 (81.30%)
Huangzaosi_T1_HPD_R1	19617917	0.9039	16685230 (85.05%)	16044283 (81.78%)
Huangzaosi_T1_HPD_R2	19857011	0.8972	16557996 (83.38%)	15923691 (80.19%)
Huangzaosi_T1_HPD_R3	19172900	0.8971	16052944 (83.73%)	15487600 (80.78%)
Huangzaosi_T2_LPD_R1	28046785	0.9017	23018091 (82.07%)	20557537 (73.30%)
Huangzaosi_T2_LPD_R2	20868514	0.8928	16872481 (80.85%)	15998187 (76.66%)
Huangzaosi_T2_HPD_R1	24743919	0.8913	20023461 (80.92%)	18862678 (76.23%)
Huangzaosi_T2_HPD_R2	27961233	0.8946	22849403 (81.72%)	21452623 (76.72%)
Huangzaosi_T2_HPD_R3	34263265	0.8951	27840930 (81.25%)	25630153 (74.80%)
Huangzaosi_T3_LPD_R1	23753740	0.8966	20675987 (87.04%)	4838200 (20.37%)
Huangzaosi_T3_LPD_R2	23247746	0.9304	20276994 (87.22%)	11180426 (48.09%)
Huangzaosi_T3_LPD_R3	26087872	0.9136	21997233 (84.32%)	15441963 (59.19%)
Huangzaosi_T3_HPD_R1	25112274	0.8944	20410621 (81.27%)	19465655 (77.51%)
Huangzaosi_T3_HPD_R2	29697259	0.8925	24310593 (81.86%)	21699499 (73.07%)
Huangzaosi_T3_HPD_R3	22692060	0.9031	18881066 (83.20%)	13386522 (58.99%)
Huobai_T1_LPD_R1	21466828	0.9058	18297681 (85.24%)	17638702 (82.17%)
Huobai_T1_LPD_R2	21663837	0.903	18274044 (84.35%)	17559352 (81.05%)
Huobai_T1_LPD_R3	21834910	0.9024	18449749 (84.50%)	17782617 (81.44%)
Huobai_T1_HPD_R1	22338233	0.9084	19107605 (85.54%)	18409205 (82.41%)
Huobai_T1_HPD_R2	21602647	0.8952	18058063 (83.59%)	17330122 (80.22%)
Huobai_T1_HPD_R3	23199968	0.9046	19676690 (84.82%)	18937375 (81.63%)
Huobai_T2_LPD_R1	20130442	0.8916	16165042 (80.30%)	14998120 (74.50%)
Huobai_T2_LPD_R2	26038781	0.9056	21752497 (83.54%)	21016658 (80.71%)
Huobai_T2_LPD_R3	30547393	0.8978	24764978 (81.07%)	22535477 (73.77%)
Huobai_T2_HPD_R1	21294597	0.8947	17349700 (81.48%)	16628081 (78.09%)
Huobai_T2_HPD_R2	31230842	0.9016	25660817 (82.16%)	24227148 (77.57%)
Huobai_T2_HPD_R3	25164531	0.8977	20581644 (81.79%)	19857029 (78.91%)
Huobai_T3_LPD_R1	19527966	0.8595	16138396 (82.65%)	4357671 (22.32%)
Huobai_T3_LPD_R2	27803685	0.8898	22618155 (81.35%)	19991472 (71.90%)
Huobai_T3_HPD_R1	26257989	0.8714	20784271 (79.15%)	19606881 (74.67%)
Huobai_T3_HPD_R3	27858380	0.8938	22736680 (81.61%)	21304447 (76.47%)
Jidan1_T1_LPD_R1	21035852	0.9001	17843505 (84.94%)	16778001 (82.52%)
Jidan1_T1_LPD_R2	23579506	0.9005	19860565 (84.33%)	18559209 (81.36%)
Jidan1_T1_LPD_R3	21574107	0.9027	18345172 (84.85%)	18608546 (81.63%)
Jidan1_T1_HPD_R1	22501952	0.9062	18999867 (84.87%)	15962995 (81.95%)
Jidan1_T1_HPD_R2	25218194	0.8938	19999542 (79.67%)	17730929 (78.99%)
Jidan1_T1_HPD_R3	26235746	0.8878	20741472 (78.63%)	23470770 (78.87%)
Jidan1_T2_LPD_R1	33466587	0.9008	27046866 (81.41%)	21691334 (78.69%)
Jidan1_T2_LPD_R2	34804624	0.8984	29107855 (86.66%)	18608683 (71.47%)
Jidan1_T2_LPD_R3	29287085	0.8939	23821694 (81.68%)	21128523 (77.93%)
Jidan1_T2_HPD_R1	29868452	0.8939	23945772 (80.57%)	21056119 (78.39%)
Jidan1_T2_HPD_R2	34023155	0.9012	27719922 (83.17%)	17168386 (78.25%)
Jidan1_T2_HPD_R3	26780332	0.9	20855472 (77.27%)	24465696 (78.05%)
Jidan1_T3_LPD_R1	19976307	0.8949	16673922 (82.51%)	19391266 (77.71%)
Jidan1_T3_LPD_R2	20389128	0.8848	16530255 (79.67%)	21715176 (78.17%)
Jidan1_T3_LPD_R3	34787833	0.891	28044487 (81.55%)	19315709 (76.42%)
Jidan1_T3_HPD_R2	20937664	0.8694	16356732 (78.04%)	16494834 (77.07%)
Jidan1_T3_HPD_R3	23934444	0.8533	19808566 (83.87%)	14595691 (69.43%)
Jidan102_T1_LPD_R1	20331178	0.9082	17733044 (86.37%)	19187724 (77.27%)
Jidan102_T1_LPD_R2	22812419	0.899	19210560 (84.46%)	17189791 (81.72%)
Jidan102_T1_LPD_R3	22797490	0.9036	19341214 (84.74%)	19156401 (81.24%)
Jidan102_T1_HPD_R1	19479865	0.9068	16621095 (85.00%)	17598091 (81.57%)
Jidan102_T1_HPD_R2	22446187	0.9043	18473998 (82.29%)	18368229 (81.63%)
Jidan102_T1_HPD_R3	29758025	0.9053	24403779 (82.57%)	19255849 (76.36%)
Jidan102_T2_LPD_R1	27567107	0.9012	22889606 (83.26%)	19787342 (75.42%)
Jidan102_T2_LPD_R2	26035414	0.9108	19954694 (75.49%)	26108373 (78.01%)
Jidan102_T2_LPD_R3	27111825	0.9046	23484097 (84.70%)	25987295 (74.67%)
Jidan102_T2_HPD_R1	26860138	0.9019	22131428 (82.06%)	22589335 (77.13%)
Jidan102_T2_HPD_R2	21939588	0.9048	18553864 (82.89%)	22884431 (76.62%)
Jidan102_T2_HPD_R3	31345707	0.8961	25818891 (82.03%)	26673324 (78.40%)
Jidan102_T3_LPD_R1	24951950	0.8874	21684478 (86.27%)	19747484 (73.74%)
Jidan102_T3_LPD_R2	27780615	0.8886	22468240 (81.94%)	15711206 (78.65%)
Jidan102_T3_LPD_R3	25275066	0.8711	20399818 (81.74%)	15459956 (75.82%)
Jidan102_T3_HPD_R1	21402441	0.8845	17620616 (80.31%)	27177038 (78.12%)
Jidan102_T3_HPD_R2	21020899	0.8582	15623369 (74.34%)	15550531 (74.27%)
Jidan102_T3_HPD_R3	24832779	0.8882	19897034 (80.23%)	17902876 (74.80%)
Jindan8_T1_LPD_R1	20788276	0.9163	18197138 (87.54%)	17486652 (84.12%)
Jindan8_T1_LPD_R2	21128146	0.9086	18111150 (85.72%)	17406897 (82.39%)
Jindan8_T1_LPD_R3	21575749	0.9052	18466143 (85.59%)	17811306 (82.55%)
Jindan8_T1_HPD_R1	21597738	0.9087	18471274 (85.53%)	17767564 (82.27%)
Jindan8_T1_HPD_R2	20525909	0.9143	17955788 (87.48%)	17120018 (83.41%)
Jindan8_T1_HPD_R3	26284493	0.8978	21469360 (81.68%)	20315057 (77.29%)
Jindan8_T2_LPD_R1	26642803	0.8944	21542498 (80.86%)	20615902 (77.38%)
Jindan8_T2_LPD_R2	53330408	0.9047	43954570 (82.42%)	40667463 (76.26%)
Jindan8_T2_LPD_R3	27969886	0.9055	23167002 (82.83%)	22161198 (79.23%)
Jindan8_T2_HPD_R1	35408874	0.8991	29042119 (82.02%)	27743542 (78.35%)
Jindan8_T2_HPD_R2	29319650	0.9046	24204116 (82.56%)	23114799 (78.84%)
Jindan8_T2_HPD_R3	24781690	0.9037	20521590 (82.80%)	19630792 (79.21%)
Jindan8_T3_LPD_R1	22336618	0.8921	18333585 (82.08%)	17578840 (78.70%)
Jindan8_T3_LPD_R2	28689065	0.889	23403864 (81.58%)	22475396 (78.34%)
Jindan8_T3_LPD_R3	32935013	0.9037	27373766 (83.12%)	26386667 (80.12%)
Jindan8_T3_HPD_R1	28536884	0.8839	23086809 (80.91%)	21989235 (77.06%)
Jindan8_T3_HPD_R2	30624272	0.8813	24688276 (80.62%)	23706551 (77.41%)
Jindan8_T3_HPD_R3	21881739	0.8885	17710662 (80.94%)	16939854 (77.42%)
K12_T1_LPD_R1	21806224	0.9053	18512071 (84.89%)	17853776 (81.87%)
K12_T1_LPD_R2	22743899	0.9051	19266279 (84.71%)	18569506 (81.65%)
K12_T1_LPD_R3	22210178	0.9058	18857411 (84.91%)	18193934 (81.92%)
K12_T1_HPD_R1	20977625	0.9101	18025576 (85.93%)	17381344 (82.86%)
K12_T1_HPD_R2	20540074	0.9114	17687223 (86.11%)	16993277 (82.73%)
K12_T1_HPD_R3	19258884	0.9047	16355229 (84.92%)	15773305 (81.90%)
K12_T2_LPD_R1	20552729	0.8952	16685203 (81.19%)	15907065 (77.40%)
K12_T2_LPD_R2	25483644	0.9024	21211389 (83.24%)	20473319 (80.34%)
K12_T2_LPD_R3	41531367	0.9103	35046891 (84.39%)	32535610 (78.34%)
K12_T2_HPD_R1	25687408	0.9002	21166519 (82.40%)	20432699 (79.54%)
K12_T2_HPD_R2	26631752	0.8979	21803304 (81.87%)	20896829 (78.47%)
K12_T2_HPD_R3	20412689	0.9023	16854987 (82.57%)	16169552 (79.21%)
K12_T3_LPD_R2	20287510	0.8894	16492358 (81.29%)	15647537 (77.13%)
K12_T3_LPD_R3	20584485	0.8913	16911027 (82.15%)	15646267 (76.01%)
K12_T3_HPD_R1	31285273	0.9014	25729100 (82.24%)	24802029 (79.28%)
K12_T3_HPD_R2	29470158	0.8963	24198951 (82.11%)	23111132 (78.42%)
K12_T3_HPD_R3	22014366	0.888	17729909 (80.54%)	16986479 (77.16%)
Lu28_T1_LPD_R1	20986247	0.9039	17822872 (84.93%)	17126607 (81.61%)
Lu28_T1_LPD_R2	19038506	0.9018	16103747 (84.59%)	15443724 (81.12%)
Lu28_T1_LPD_R3	19452149	0.9027	16423622 (84.43%)	15805598 (81.25%)
Lu28_T1_HPD_R1	20954760	0.9076	17891648 (85.38%)	17170158 (81.94%)
Lu28_T1_HPD_R2	21621430	0.884	17662076 (81.69%)	16891237 (78.12%)
Lu28_T1_HPD_R3	22747484	0.9008	19196844 (84.39%)	18451984 (81.12%)
Lu28_T2_LPD_R1	32061062	0.8933	25859817 (80.65%)	24245646 (75.62%)
Lu28_T2_LPD_R2	37447672	0.902	31147243 (83.18%)	29010085 (77.47%)
Lu28_T2_LPD_R3	29887247	0.8948	24289915 (81.27%)	23323231 (78.04%)
Lu28_T2_HPD_R1	29153976	0.898	23939041 (82.11%)	22647402 (77.68%)
Lu28_T2_HPD_R2	27695314	0.8902	22329409 (80.62%)	21043073 (75.98%)
Lu28_T2_HPD_R3	23900848	0.8985	19662147 (82.26%)	18392522 (76.95%)
Lu28_T3_LPD_R1	19130262	0.9432	17478712 (91.36%)	4689702 (24.51%)
Lu28_T3_LPD_R2	24136689	0.8937	19715362 (81.68%)	18953198 (78.52%)
Lu28_T3_LPD_R3	20816806	0.888	16889876 (81.13%)	15908557 (76.42%)
Lu28_T3_HPD_R1	24436912	0.885	19785372 (80.96%)	18876098 (77.24%)
Lu28_T3_HPD_R2	29459540	0.8912	24053589 (81.65%)	22921079 (77.81%)
Lu28_T3_HPD_R3	21739127	0.9119	18287755 (84.12%)	13724409 (63.13%)
Ludan50_T1_LPD_R1	20180562	0.9115	17322768 (85.84%)	16618485 (82.35%)
Ludan50_T1_LPD_R2	22494994	0.9112	19372655 (86.12%)	18651281 (82.91%)
Ludan50_T1_LPD_R3	21963717	0.9122	18954014 (86.29%)	18230730 (83.00%)
Ludan50_T1_HPD_R1	21708870	0.9085	18682036 (86.06%)	17895014 (82.43%)
Ludan50_T1_HPD_R2	22014168	0.9122	19001654 (86.32%)	18215659 (82.75%)
Ludan50_T1_HPD_R3	29058022	0.8995	24007427 (82.62%)	21578214 (74.26%)
Ludan50_T2_LPD_R1	27397076	0.8872	21951414 (80.13%)	20960633 (76.51%)
Ludan50_T2_LPD_R2	30764370	0.9085	25548479 (83.04%)	22496019 (73.12%)
Ludan50_T2_LPD_R3	29784142	0.8955	24091933 (80.89%)	22632106 (75.99%)
Ludan50_T2_HPD_R1	28867772	0.8917	23627879 (81.85%)	22730129 (78.74%)
Ludan50_T2_HPD_R2	22230408	0.896	18237949 (82.04%)	17485175 (78.65%)
Ludan50_T2_HPD_R3	20562757	0.8974	16832850 (81.86%)	15425509 (75.02%)
Ludan50_T3_LPD_R1	22234196	0.8952	18283343 (82.23%)	17478481 (78.61%)
Ludan50_T3_LPD_R2	20121142	0.8787	16189005 (80.45%)	15564555 (77.35%)
Ludan50_T3_LPD_R3	26322717	0.8959	21699687 (82.44%)	20825540 (79.12%)
Ludan50_T3_HPD_R1	25712033	0.8948	21065915 (81.93%)	20138084 (78.32%)
Ludan50_T3_HPD_R2	28328074	0.8943	23103050 (81.55%)	22000782 (77.66%)
Ludan50_T3_HPD_R3	30841137	0.8908	25032676 (81.16%)	23594241 (76.50%)
Luyuan92_T1_LPD_R1	20151227	0.9062	17319934 (85.95%)	16678082 (82.76%)
Luyuan92_T1_LPD_R2	21257933	0.9066	18096161 (85.12%)	17400218 (81.85%)
Luyuan92_T1_LPD_R3	22105638	0.8961	18496030 (83.67%)	17735720 (80.23%)
Luyuan92_T1_HPD_R1	22482558	0.9075	19222062 (85.50%)	18473065 (82.17%)
Luyuan92_T1_HPD_R2	20903454	0.891	17391588 (83.20%)	16744871 (80.11%)
Luyuan92_T1_HPD_R3	19155896	0.8952	16065214 (83.86%)	15497884 (80.90%)
Luyuan92_T2_LPD_R1	30523720	0.8934	24549124 (80.42%)	23406980 (76.68%)
Luyuan92_T2_LPD_R2	24763966	0.894	19934575 (80.50%)	19040721 (76.89%)
Luyuan92_T2_LPD_R3	29450515	0.8989	23973840 (81.40%)	22938929 (77.89%)
Luyuan92_T2_HPD_R1	21215204	0.8969	17273175 (81.41%)	16529635 (77.91%)
Luyuan92_T2_HPD_R2	24217286	0.8989	19829960 (81.89%)	18772643 (77.52%)
Luyuan92_T2_HPD_R3	24767563	0.8994	20281070 (81.88%)	19503121 (78.74%)
Luyuan92_T3_LPD_R1	24727147	0.927	21888651 (88.52%)	7135754 (28.86%)
Luyuan92_T3_LPD_R2	19680696	0.8908	16126043 (81.94%)	15502714 (78.77%)
Luyuan92_T3_LPD_R3	27510964	0.8895	22431239 (81.53%)	21613851 (78.56%)
Luyuan92_T3_HPD_R1	26530528	0.9006	22007843 (82.95%)	21030631 (79.27%)
Luyuan92_T3_HPD_R2	24810064	0.8868	20047810 (80.81%)	19264587 (77.65%)
Luyuan92_T3_HPD_R3	32893195	0.8889	26620200 (80.93%)	25554064 (77.69%)
M14_T1_LPD_R1	20156457	0.8889	16877694 (83.73%)	16245978 (80.60%)
M14_T1_LPD_R2	22531530	0.909	19198127 (85.20%)	18490179 (82.06%)
M14_T1_LPD_R3	21198941	0.9106	18165978 (85.70%)	17485968 (82.49%)
M14_T1_HPD_R1	22401654	0.9091	19211669 (85.76%)	18511406 (82.63%)
M14_T1_HPD_R2	20003651	0.9082	17045879 (85.21%)	16409826 (82.03%)
M14_T1_HPD_R3	25892757	0.9093	21940761 (84.74%)	21106964 (81.52%)
M14_T2_LPD_R1	24914335	0.9085	21011387 (84.33%)	18853806 (75.67%)
M14_T2_LPD_R2	32318848	0.9007	26494445 (81.98%)	23833584 (73.75%)
M14_T2_LPD_R3	20544934	0.8816	16287557 (79.27%)	15608636 (75.97%)
M14_T2_HPD_R1	20850660	0.9023	17220893 (82.59%)	16436367 (78.83%)
M14_T2_HPD_R2	26857885	0.9041	22130612 (82.40%)	21247108 (79.11%)
M14_T2_HPD_R3	21112684	0.9059	17541982 (83.08%)	15788818 (74.78%)
M14_T3_LPD_R1	24147964	0.8548	19782277 (81.92%)	7943396 (32.89%)
M14_T3_LPD_R2	26126761	0.9005	21654056 (82.89%)	20591950 (78.82%)
M14_T3_LPD_R3	24983623	0.919	21488600 (86.01%)	15134031 (60.58%)
M14_T3_HPD_R1	38659274	0.8958	31730299 (82.08%)	29004938 (75.03%)
M14_T3_HPD_R2	31659871	0.8946	25890405 (81.78%)	24734383 (78.13%)
M14_T3_HPD_R3	27098954	0.909	22714356 (83.82%)	16608977 (61.29%)
Mo17_T1_LPD_R1	23238508	0.9096	19890166 (85.59%)	19178525 (82.53%)
Mo17_T1_LPD_R2	20773689	0.9096	17805912 (85.72%)	17195922 (82.78%)
Mo17_T1_LPD_R3	20888788	0.9078	17948370 (85.92%)	17314880 (82.89%)
Mo17_T1_HPD_R1	23238915	0.91	19956312 (85.87%)	19267866 (82.91%)
Mo17_T1_HPD_R2	20374236	0.9156	17635015 (86.56%)	16985425 (83.37%)
Mo17_T1_HPD_R3	21292899	0.9062	18133628 (85.17%)	17448909 (81.95%)
Mo17_T2_LPD_R1	26942947	0.9064	22384209 (83.08%)	20023878 (74.32%)
Mo17_T2_LPD_R2	31778064	0.9022	26097740 (82.13%)	23724793 (74.66%)
Mo17_T2_LPD_R3	23566525	0.8994	19198884 (81.46%)	17946383 (76.15%)
Mo17_T2_HPD_R1	28061174	0.8994	23040815 (82.11%)	22195493 (79.10%)
Mo17_T2_HPD_R2	25707575	0.9032	21265700 (82.72%)	20353461 (79.17%)
Mo17_T2_HPD_R3	26554490	0.902	22034961 (82.98%)	21047936 (79.26%)
Mo17_T3_LPD_R1	25909722	0.8468	21100362 (81.44%)	5810833 (22.43%)
Mo17_T3_LPD_R2	29832598	0.8996	24646416 (82.61%)	23747629 (79.60%)
Mo17_T3_LPD_R3	23963019	0.9002	19958597 (83.29%)	19168731 (79.99%)
Mo17_T3_HPD_R1	25209991	0.8972	20684331 (82.04%)	17970705 (71.28%)
Mo17_T3_HPD_R2	27435475	0.8932	22403398 (81.66%)	21022609 (76.63%)
Mo17_T3_HPD_R3	27888398	0.8855	22483419 (80.62%)	21166946 (75.90%)
Qi319_T1_LPD_R1	20627398	0.9087	17664862 (85.63%)	17006042 (82.44%)
Qi319_T1_LPD_R2	22121762	0.9124	18987509 (85.83%)	18246377 (82.48%)
Qi319_T1_LPD_R3	21719592	0.9057	18517370 (85.25%)	17864865 (82.25%)
Qi319_T1_HPD_R1	21915756	0.9102	18869092 (86.10%)	18132928 (82.74%)
Qi319_T1_HPD_R2	21017467	0.9059	17925250 (85.29%)	17253611 (82.09%)
Qi319_T1_HPD_R3	20734638	0.9047	17557151 (84.67%)	16909301 (81.55%)
Qi319_T2_LPD_R1	20625949	0.895	16755203 (81.23%)	16005960 (77.60%)
Qi319_T2_LPD_R2	24160280	0.8959	19610051 (81.16%)	18744573 (77.58%)
Qi319_T2_LPD_R3	25221879	0.8917	20519604 (81.35%)	19809899 (78.54%)
Qi319_T2_HPD_R1	25688446	0.9008	21173366 (82.43%)	20197582 (78.63%)
Qi319_T2_HPD_R2	26192194	0.9067	21831635 (83.35%)	20020584 (76.44%)
Qi319_T2_HPD_R3	27401438	0.8993	22518472 (82.18%)	21634478 (78.95%)
Qi319_T3_LPD_R2	21989003	0.8991	18185746 (82.70%)	17228147 (78.35%)
Qi319_T3_LPD_R3	25755818	0.897	21155666 (82.13%)	19367024 (75.19%)
Qi319_T3_HPD_R1	26053189	0.8819	20891315 (80.19%)	19644517 (75.40%)
Qi319_T3_HPD_R2	29188735	0.8982	24121800 (82.64%)	22912672 (78.50%)
Qi319_T3_HPD_R3	19033601	0.8833	15293490 (80.35%)	14698791 (77.23%)
Shen137_T1_LPD_R1	21998067	0.9104	18824606 (85.58%)	18075417 (82.17%)
Shen137_T1_LPD_R2	20263088	0.9103	17343994 (85.59%)	16656393 (82.20%)
Shen137_T1_LPD_R3	19549708	0.9086	16729878 (85.57%)	16109329 (82.40%)
Shen137_T1_HPD_R1	22105272	0.9126	19033658 (86.10%)	18205828 (82.36%)
Shen137_T1_HPD_R2	19403076	0.9052	16684812 (85.99%)	15973182 (82.32%)
Shen137_T1_HPD_R3	20542096	0.9076	17504017 (85.21%)	16848974 (82.02%)
Shen137_T2_LPD_R1	26610516	0.9042	21918184 (82.36%)	20371487 (76.55%)
Shen137_T2_LPD_R2	23441959	0.8929	18929367 (80.75%)	18076673 (77.11%)
Shen137_T2_LPD_R3	21266806	0.9009	17437586 (82.00%)	14811574 (69.65%)
Shen137_T2_HPD_R1	23574304	0.9049	19577774 (83.04%)	18610211 (78.94%)
Shen137_T2_HPD_R2	25880314	0.8979	21198087 (81.91%)	20139923 (77.82%)
Shen137_T2_HPD_R3	25197234	0.9064	20973747 (83.23%)	18652032 (74.02%)
Shen137_T3_LPD_R1	23299947	0.9217	20348824 (87.34%)	6876980 (29.52%)
Shen137_T3_LPD_R2	20502315	0.8957	16936165 (82.61%)	16090368 (78.48%)
Shen137_T3_LPD_R3	22760938	0.8995	18898828 (83.04%)	16313942 (71.68%)
Shen137_T3_HPD_R1	27235865	0.8979	22411661 (82.29%)	20507491 (75.30%)
Shen137_T3_HPD_R2	29361526	0.8974	24137357 (82.21%)	21686032 (73.86%)
Shen137_T3_HPD_R3	22703250	0.8965	18619905 (82.01%)	17616340 (77.59%)
Shendan16_T1_LPD_R1	18961847	0.9113	16354189 (86.25%)	15754023 (83.08%)
Shendan16_T1_LPD_R2	19102172	0.9092	16414617 (85.93%)	15837611 (82.91%)
Shendan16_T1_LPD_R3	25062322	0.9137	21707833 (86.62%)	20903872 (83.41%)
Shendan16_T1_HPD_R1	22315346	0.9053	19018534 (85.23%)	18269603 (81.87%)
Shendan16_T1_HPD_R2	21564861	0.9062	18448967 (85.55%)	17733153 (82.23%)
Shendan16_T1_HPD_R3	32915475	0.908	27210146 (82.67%)	25949609 (78.84%)
Shendan16_T2_LPD_R1	26160467	0.8975	21298462 (81.41%)	20304175 (77.61%)
Shendan16_T2_LPD_R2	32993468	0.9002	27008470 (81.86%)	25483873 (77.24%)
Shendan16_T2_LPD_R3	27433440	0.9023	22600626 (82.38%)	20635620 (75.22%)
Shendan16_T2_HPD_R1	24428357	0.908	20398418 (83.51%)	19429770 (79.54%)
Shendan16_T2_HPD_R2	29417486	0.9007	24174879 (82.17%)	23100049 (78.52%)
Shendan16_T2_HPD_R3	24551908	0.902	20305804 (82.70%)	19194951 (78.18%)
Shendan16_T3_LPD_R1	20606208	0.8978	17018518 (82.59%)	16114391 (78.20%)
Shendan16_T3_LPD_R2	21122116	0.8964	17425781 (82.50%)	16687293 (79.00%)
Shendan16_T3_LPD_R3	24627060	0.9006	20500528 (83.25%)	19272586 (78.26%)
Shendan16_T3_HPD_R1	27400839	0.8904	22313291 (81.43%)	21143063 (77.16%)
Shendan16_T3_HPD_R2	25362391	0.8774	20155280 (79.47%)	19226806 (75.81%)
Shendan16_T3_HPD_R3	32425068	0.8944	26532137 (81.83%)	25008034 (77.13%)
Shendan7_T1_LPD_R1	21694663	0.9103	18590065 (85.69%)	17900553 (82.51%)
Shendan7_T1_LPD_R2	23511190	0.9194	20627838 (87.73%)	19865656 (84.49%)
Shendan7_T1_LPD_R3	25552889	0.9109	21996492 (86.08%)	21210040 (83.00%)
Shendan7_T1_HPD_R1	22987736	0.9133	19773962 (86.02%)	19050209 (82.87%)
Shendan7_T1_HPD_R2	26782487	0.9039	22099962 (82.52%)	21249369 (79.34%)
Shendan7_T1_HPD_R3	39459528	0.9018	31999408 (81.10%)	30528121 (77.37%)
Shendan7_T2_LPD_R1	34035811	0.9036	28050949 (82.41%)	26698571 (78.44%)
Shendan7_T2_LPD_R2	25729120	0.9001	21040374 (81.77%)	19181750 (74.55%)
Shendan7_T2_LPD_R3	28070143	0.9088	23389707 (83.32%)	20149790 (71.78%)
Shendan7_T2_HPD_R1	21685938	0.9007	17772453 (81.96%)	16894795 (77.91%)
Shendan7_T2_HPD_R2	21627657	0.9154	18277509 (84.51%)	14815315 (68.50%)
Shendan7_T2_HPD_R3	20798932	0.9047	17323274 (83.29%)	16509826 (79.38%)
Shendan7_T3_LPD_R1	24327076	0.8856	19510941 (80.21%)	18071971 (74.29%)
Shendan7_T3_LPD_R2	26429551	0.9044	22121525 (83.70%)	18647256 (70.55%)
Shendan7_T3_LPD_R3	23767199	0.8975	19777145 (83.22%)	18575598 (78.16%)
Shendan7_T3_HPD_R1	25055961	0.8917	20563974 (82.07%)	19233859 (76.76%)
Shendan7_T3_HPD_R2	33842528	0.8959	27782296 (82.09%)	26313526 (77.75%)
Shendan7_T3_HPD_R3	29995293	0.8962	24654507 (82.19%)	22824009 (76.09%)
Sidan19_T1_LPD_R1	19649992	0.9082	16817904 (85.59%)	16183516 (82.36%)
Sidan19_T1_LPD_R2	21338078	0.9078	18250394 (85.53%)	17593517 (82.45%)
Sidan19_T1_LPD_R3	21155064	0.9078	18078728 (85.46%)	17440733 (82.44%)
Sidan19_T1_HPD_R1	21630244	0.9054	18422755 (85.17%)	17736745 (82.00%)
Sidan19_T1_HPD_R2	18925111	0.9057	16336795 (86.32%)	15610000 (82.48%)
Sidan19_T1_HPD_R3	22013026	0.8949	17789749 (80.81%)	16983993 (77.15%)
Sidan19_T2_LPD_R1	31314348	0.8989	25490778 (81.40%)	24258741 (77.47%)
Sidan19_T2_LPD_R2	21781801	0.8882	17523587 (80.45%)	16578194 (76.11%)
Sidan19_T2_LPD_R3	27695590	0.8976	22554281 (81.44%)	21571061 (77.89%)
Sidan19_T2_HPD_R1	27959183	0.8888	22540744 (80.62%)	21297076 (76.17%)
Sidan19_T2_HPD_R2	22476880	0.8959	18317522 (81.49%)	17473582 (77.74%)
Sidan19_T2_HPD_R3	21749020	0.887	17468212 (80.32%)	16619667 (76.42%)
Sidan19_T3_LPD_R1	23605887	0.8954	19447959 (82.39%)	18579584 (78.71%)
Sidan19_T3_LPD_R2	20876395	0.8936	17090585 (81.86%)	16228103 (77.73%)
Sidan19_T3_LPD_R3	28332054	0.8917	23232228 (82.00%)	21920754 (77.37%)
Sidan19_T3_HPD_R1	35402733	0.8992	29112012 (82.23%)	27071348 (76.47%)
Sidan19_T3_HPD_R2	28694678	0.8929	23346516 (81.36%)	21086132 (73.48%)
Sidan19_T3_HPD_R3	29471317	0.9005	24137977 (81.90%)	22309393 (75.70%)
Sidan8_T1_LPD_R1	20835367	0.9073	17835418 (85.60%)	17184615 (82.48%)
Sidan8_T1_LPD_R2	20755164	0.9146	17971051 (86.58%)	17327187 (83.48%)
Sidan8_T1_LPD_R3	19950966	0.9126	17297757 (86.70%)	16625615 (83.33%)
Sidan8_T1_HPD_R1	19145521	0.9113	16477681 (86.07%)	15850252 (82.79%)
Sidan8_T1_HPD_R2	21385548	0.8978	18057778 (84.44%)	17282465 (80.81%)
Sidan8_T1_HPD_R3	19735009	0.9066	16321020 (82.70%)	15671626 (79.41%)
Sidan8_T2_LPD_R1	22353271	0.9074	18461565 (82.59%)	16019991 (71.67%)
Sidan8_T2_LPD_R2	27129246	0.9053	22395315 (82.55%)	21064748 (77.65%)
Sidan8_T2_LPD_R3	24670052	0.9003	20098296 (81.47%)	19045916 (77.20%)
Sidan8_T2_HPD_R1	25332941	0.9107	21320046 (84.15%)	17366941 (68.55%)
Sidan8_T2_HPD_R2	33488891	0.9022	27649142 (82.56%)	26456867 (79.00%)
Sidan8_T2_HPD_R3	26677559	0.909	22297705 (83.59%)	18729194 (70.21%)
Sidan8_T3_LPD_R1	25844270	0.9	21425781 (82.91%)	20486025 (79.27%)
Sidan8_T3_LPD_R2	25883036	0.8913	21258784 (82.13%)	20131692 (77.78%)
Sidan8_T3_LPD_R3	25216121	0.8958	20780228 (82.41%)	19794064 (78.50%)
Sidan8_T3_HPD_R1	27616335	0.9135	23282258 (84.30%)	17163874 (62.15%)
Sidan8_T3_HPD_R2	29515008	0.8959	24427099 (82.76%)	22964115 (77.80%)
Sidan8_T3_HPD_R3	25207508	0.9023	20902682 (82.92%)	18449700 (73.19%)
Tai183_T1_LPD_R1	19681018	0.9001	16558116 (84.13%)	15964794 (81.12%)
Tai183_T1_LPD_R2	22257394	0.9014	18823874 (84.57%)	18132988 (81.47%)
Tai183_T1_LPD_R3	21338518	0.9056	18147481 (85.04%)	17453203 (81.79%)
Tai183_T1_HPD_R1	21063325	0.9042	17975038 (85.34%)	17328883 (82.27%)
Tai183_T1_HPD_R2	20987701	0.9038	17856934 (85.08%)	17233525 (82.11%)
Tai183_T1_HPD_R3	19458758	0.8986	16398180 (84.27%)	15801102 (81.20%)
Tai183_T2_LPD_R1	25741646	0.8941	20820105 (80.89%)	19897105 (77.30%)
Tai183_T2_LPD_R2	19376605	0.9013	16092166 (83.05%)	15293010 (78.93%)
Tai183_T2_LPD_R3	27290546	0.8572	21237976 (77.83%)	17019769 (62.37%)
Tai183_T2_HPD_R1	24973386	0.893	20254308 (81.11%)	19370759 (77.57%)
Tai183_T2_HPD_R2	24660899	0.8982	20232448 (82.04%)	19243342 (78.03%)
Tai183_T2_HPD_R3	33767538	0.8964	27633767 (81.83%)	25522536 (75.58%)
Tai183_T3_LPD_R2	23036371	0.899	19011587 (82.53%)	18155191 (78.81%)
Tai183_T3_LPD_R3	22737556	0.8967	18777279 (82.58%)	17690049 (77.80%)
Tai183_T3_HPD_R1	30104280	0.9003	24732549 (82.16%)	23534970 (78.18%)
Tai183_T3_HPD_R2	27787849	0.8883	22524662 (81.06%)	21524568 (77.46%)
Tai183_T3_HPD_R3	25194546	0.8856	20234394 (80.32%)	18889931 (74.98%)
Tangsipingtou_T1_LPD_R1	20220431	0.9019	17126171 (84.70%)	16538622 (81.79%)
Tangsipingtou_T1_LPD_R2	22243631	0.8991	18640627 (83.81%)	17898512 (80.47%)
Tangsipingtou_T1_LPD_R3	21117755	0.899	17789129 (84.24%)	17111838 (81.03%)
Tangsipingtou_T1_HPD_R1	22456993	0.9059	19226227 (85.61%)	18539254 (82.55%)
Tangsipingtou_T1_HPD_R2	22113053	0.8681	17760929 (80.31%)	16948452 (76.64%)
Tangsipingtou_T1_HPD_R3	22540641	0.8967	18933710 (84.00%)	18240401 (80.92%)
Tangsipingtou_T2_LPD_R1	35733399	0.8946	28913800 (80.92%)	27631434 (77.33%)
Tangsipingtou_T2_LPD_R2	33145379	0.8913	26729478 (80.64%)	24975334 (75.35%)
Tangsipingtou_T2_LPD_R3	27985526	0.8905	22539163 (80.54%)	21523639 (76.91%)
Tangsipingtou_T2_HPD_R1	26883916	0.8963	21924801 (81.55%)	20904926 (77.76%)
Tangsipingtou_T2_HPD_R2	25868823	0.8958	21061955 (81.41%)	20163150 (77.94%)
Tangsipingtou_T2_HPD_R3	23722624	0.8968	19394872 (81.76%)	18550642 (78.20%)
Tangsipingtou_T3_LPD_R1	21845139	0.8419	17700854 (81.03%)	5488118 (25.12%)
Tangsipingtou_T3_LPD_R2	24370692	0.89	19792195 (81.21%)	19050657 (78.17%)
Tangsipingtou_T3_LPD_R3	22136025	0.8925	18099734 (81.77%)	17290652 (78.11%)
Tangsipingtou_T3_HPD_R1	25072038	0.8918	20382590 (81.30%)	19422947 (77.47%)
Tangsipingtou_T3_HPD_R2	36756808	0.8941	29779435 (81.02%)	27105317 (73.74%)
Tangsipingtou_T3_HPD_R3	24205300	0.8943	19759760 (81.64%)	18642449 (77.02%)
Tie133_T1_LPD_R1	21467167	0.8984	18068201 (84.17%)	17441044 (81.25%)
Tie133_T1_LPD_R2	21281014	0.8965	17818811 (83.73%)	17112889 (80.41%)
Tie133_T1_LPD_R3	20936559	0.8986	17620631 (84.16%)	17012928 (81.26%)
Tie133_T1_HPD_R1	25901375	0.9047	22045080 (85.11%)	21179681 (81.77%)
Tie133_T1_HPD_R2	19994672	0.8963	16757654 (83.82%)	16148730 (80.77%)
Tie133_T1_HPD_R3	21622478	0.8988	18206048 (84.20%)	17516500 (81.01%)
Tie133_T2_LPD_R1	28442069	0.8942	22844200 (80.32%)	21380462 (75.17%)
Tie133_T2_LPD_R2	24353372	0.8891	19424920 (79.77%)	17348182 (71.24%)
Tie133_T2_LPD_R3	23530652	0.8907	18935328 (80.47%)	17629344 (74.92%)
Tie133_T2_HPD_R1	25172026	0.8934	20410010 (81.08%)	19534673 (77.60%)
Tie133_T2_HPD_R2	24949695	0.8927	20163909 (80.82%)	18939022 (75.91%)
Tie133_T2_HPD_R3	20285750	0.8948	16573568 (81.70%)	15748187 (77.63%)
Tie133_T3_LPD_R1	25073277	0.9123	21893692 (87.31%)	7653384 (30.52%)
Tie133_T3_LPD_R2	20808732	0.8843	16742011 (80.46%)	14699420 (70.64%)
Tie133_T3_LPD_R3	27956296	0.9271	24268536 (86.81%)	13360800 (47.79%)
Tie133_T3_HPD_R1	29100325	0.8886	23396041 (80.40%)	21492795 (73.86%)
Tie133_T3_HPD_R2	38103021	0.8875	31025434 (81.42%)	26794140 (70.32%)
Tie133_T3_HPD_R3	19415440	0.8924	15950364 (82.15%)	10486496 (54.01%)
Wu105_T1_LPD_R1	19346821	0.9045	16502988 (85.31%)	15880963 (82.09%)
Wu105_T1_LPD_R2	21693535	0.9072	18583103 (85.66%)	17839118 (82.23%)
Wu105_T1_LPD_R3	21868201	0.9052	18577371 (84.95%)	17872419 (81.73%)
Wu105_T1_HPD_R1	19614429	0.9124	16973647 (86.53%)	16290419 (83.05%)
Wu105_T1_HPD_R2	22236164	0.9016	18860784 (84.82%)	18045115 (81.15%)
Wu105_T1_HPD_R3	22936158	0.9053	19537904 (85.19%)	18804327 (81.99%)
Wu105_T2_LPD_R1	27095468	0.9005	22241917 (82.09%)	21074766 (77.78%)
Wu105_T2_LPD_R2	25287222	0.8957	20444742 (80.85%)	19310267 (76.36%)
Wu105_T2_LPD_R3	24522448	0.8913	19701540 (80.34%)	18721167 (76.34%)
Wu105_T2_HPD_R1	23580114	0.8993	19277783 (81.75%)	18373832 (77.92%)
Wu105_T2_HPD_R2	34959256	0.8901	28185660 (80.62%)	26863357 (76.84%)
Wu105_T2_HPD_R3	40425801	0.8945	32890316 (81.36%)	31458167 (77.82%)
Wu105_T3_LPD_R1	19757121	0.9116	17311685 (87.62%)	4210850 (21.31%)
Wu105_T3_LPD_R2	17327770	0.8976	14313563 (82.61%)	13618975 (78.60%)
Wu105_T3_LPD_R3	18275363	0.8963	14930986 (81.70%)	13503040 (73.89%)
Wu105_T3_HPD_R1	24727242	0.8897	20117033 (81.35%)	19298061 (78.04%)
Wu105_T3_HPD_R2	29492892	0.8886	23800685 (80.70%)	22500089 (76.29%)
Wu105_T3_HPD_R3	23751917	0.8848	19033362 (80.13%)	18160651 (76.46%)
Wudanzao_T1_LPD_R1	19569371	0.9074	16718716 (85.44%)	16096930 (82.26%)
Wudanzao_T1_LPD_R2	20926730	0.9105	18063414 (86.32%)	17354669 (82.93%)
Wudanzao_T1_LPD_R3	20466125	0.9033	17381098 (84.93%)	16739227 (81.79%)
Wudanzao_T1_HPD_R1	22865123	0.9049	19394962 (84.83%)	18597577 (81.34%)
Wudanzao_T1_HPD_R2	25889642	0.9006	21239673 (82.04%)	20182033 (77.95%)
Wudanzao_T1_HPD_R3	21880193	0.9	17741594 (81.09%)	16978907 (77.60%)
Wudanzao_T2_LPD_R1	28371952	0.8934	22900263 (80.72%)	21819582 (76.91%)
Wudanzao_T2_LPD_R2	28047911	0.8367	21224393 (75.67%)	20000448 (71.31%)
Wudanzao_T2_LPD_R3	24113079	0.8859	19130685 (79.34%)	18176180 (75.38%)
Wudanzao_T2_HPD_R1	24837274	0.8948	20171244 (81.22%)	19049778 (76.70%)
Wudanzao_T2_HPD_R2	23290645	0.8967	19026836 (81.69%)	18048441 (77.49%)
Wudanzao_T2_HPD_R3	26459173	0.8972	21614358 (81.69%)	20541111 (77.63%)
Wudanzao_T3_LPD_R1	30633934	0.8917	24955068 (81.46%)	23913188 (78.06%)
Wudanzao_T3_LPD_R2	24511611	0.8948	20254527 (82.63%)	18526188 (75.58%)
Wudanzao_T3_LPD_R3	22078379	0.878	17871560 (80.94%)	15987270 (72.41%)
Wudanzao_T3_HPD_R1	25052768	0.8798	20090396 (80.19%)	19177855 (76.55%)
Wudanzao_T3_HPD_R2	26446562	0.8916	21478688 (81.22%)	20601169 (77.90%)
Wudanzao_T3_HPD_R3	23911546	0.8584	18670489 (78.08%)	17889164 (74.81%)
Xi14_T1_LPD_R1	21076426	0.909	18064921 (85.71%)	17423155 (82.67%)
Xi14_T1_LPD_R2	22374765	0.8928	18720309 (83.67%)	18022126 (80.55%)
Xi14_T1_LPD_R3	22146371	0.9074	18877417 (85.24%)	18089339 (81.68%)
Xi14_T1_HPD_R1	20239154	0.911	17462304 (86.28%)	16844452 (83.23%)
Xi14_T1_HPD_R2	19482861	0.9063	16583193 (85.12%)	15972358 (81.98%)
Xi14_T1_HPD_R3	22610536	0.907	19272105 (85.23%)	18561314 (82.09%)
Xi14_T2_LPD_R1	28142549	0.9001	22922007 (81.45%)	21940349 (77.96%)
Xi14_T2_LPD_R2	21212996	0.9017	17494032 (82.47%)	16057368 (75.70%)
Xi14_T2_LPD_R3	24256860	0.9026	19842911 (81.80%)	18106503 (74.64%)
Xi14_T2_HPD_R1	28896339	0.8999	23795257 (82.34%)	22540072 (78.00%)
Xi14_T2_HPD_R2	24198088	0.9056	20166480 (83.34%)	19092240 (78.90%)
Xi14_T2_HPD_R3	28084112	0.899	23131423 (82.37%)	21736758 (77.40%)
Xi14_T3_LPD_R1	22064328	0.9074	19284084 (87.40%)	5028290 (22.79%)
Xi14_T3_LPD_R2	29093760	0.9076	24397850 (83.86%)	21837643 (75.06%)
Xi14_T3_LPD_R3	29933138	0.8984	24580553 (82.12%)	23686999 (79.13%)
Xi14_T3_HPD_R1	27975916	0.8981	23015303 (82.26%)	19564943 (69.93%)
Xi14_T3_HPD_R2	28711412	0.9033	23788729 (82.85%)	21250114 (74.01%)
Yandan14_T1_LPD_R1	22268791	0.9073	19069978 (85.64%)	18375896 (82.52%)
Yandan14_T1_LPD_R2	27982545	0.9121	24261187 (86.70%)	23332900 (83.38%)
Yandan14_T1_LPD_R3	21341289	0.9065	18338082 (85.93%)	17656854 (82.74%)
Yandan14_T1_HPD_R1	19851520	0.9081	16948136 (85.38%)	16295949 (82.09%)
Yandan14_T1_HPD_R2	20390842	0.9076	17446745 (85.56%)	16702740 (81.91%)
Yandan14_T1_HPD_R3	27352728	0.8948	22161703 (81.02%)	20853183 (76.24%)
Yandan14_T2_LPD_R1	28850522	0.901	23666564 (82.03%)	22425627 (77.73%)
Yandan14_T2_LPD_R2	35687020	0.8991	29070606 (81.46%)	26862776 (75.27%)
Yandan14_T2_LPD_R3	45939236	0.9086	38569521 (83.96%)	32473713 (70.69%)
Yandan14_T2_HPD_R1	36199535	0.8974	29587234 (81.73%)	28295185 (78.16%)
Yandan14_T2_HPD_R2	21504596	0.9016	17713067 (82.37%)	16457959 (76.53%)
Yandan14_T2_HPD_R3	28453603	0.9019	23430637 (82.35%)	20132998 (70.76%)
Yandan14_T3_LPD_R1	16096136	0.8951	13170810 (81.82%)	11979103 (74.42%)
Yandan14_T3_LPD_R2	26753290	0.8917	21925542 (81.96%)	20915131 (78.18%)
Yandan14_T3_LPD_R3	20713629	0.928	17985477 (86.83%)	11014174 (53.17%)
Yandan14_T3_HPD_R1	28271146	0.8956	23357078 (82.62%)	19085768 (67.51%)
Yandan14_T3_HPD_R2	23779710	0.8992	19534687 (82.14%)	18180605 (76.45%)
Yandan14_T3_HPD_R3	28771416	0.889	23313076 (81.03%)	21831834 (75.88%)
Yang_T1_LPD_R1	25184336	0.9018	21164693 (84.03%)	20241845 (80.37%)
Yang_T1_LPD_R2	22523105	0.9044	19023838 (84.47%)	18211211 (80.86%)
Yang_T1_LPD_R3	22175303	0.8989	18600498 (83.88%)	17828445 (80.40%)
Yang_T1_HPD_R1	21748373	0.9062	18591306 (85.48%)	17831427 (81.99%)
Yang_T1_HPD_R2	24355133	0.8738	19719149 (80.97%)	18801275 (77.20%)
Yang_T1_HPD_R3	22080321	0.9044	18643485 (84.44%)	17899509 (81.07%)
Yang_T2_LPD_R1	36213307	0.9038	30221907 (83.45%)	27925399 (77.11%)
Yang_T2_LPD_R2	20370482	0.887	16186152 (79.46%)	15147130 (74.36%)
Yang_T2_LPD_R3	23531335	0.8986	19119631 (81.25%)	17058616 (72.49%)
Yang_T2_HPD_R1	25610319	0.8966	20876695 (81.51%)	19966910 (77.96%)
Yang_T2_HPD_R2	34881914	0.8962	28478997 (81.64%)	27219463 (78.03%)
Yang_T2_HPD_R3	22949074	0.8944	18622271 (81.15%)	16964172 (73.92%)
Yang_T3_LPD_R2	21786651	0.8748	17312065 (79.46%)	16636557 (76.36%)
Yang_T3_LPD_R3	25054960	0.902	20767297 (82.89%)	15750999 (62.87%)
Yang_T3_HPD_R1	30295296	0.9014	25132318 (82.95%)	21510789 (71.00%)
Yang_T3_HPD_R2	28984962	0.8916	23546195 (81.24%)	20876471 (72.03%)
Yang_T3_HPD_R3	32547943	0.8785	26008582 (79.91%)	24711004 (75.92%)
Ye478_T1_LPD_R1	20266592	0.9251	17900958 (88.32%)	17265709 (85.19%)
Ye478_T1_LPD_R2	21741316	0.926	19098024 (87.84%)	18348429 (84.39%)
Ye478_T1_LPD_R3	20181110	0.9245	17790955 (88.15%)	17182699 (85.14%)
Ye478_T1_HPD_R1	21305955	0.9272	18892247 (88.67%)	18221395 (85.52%)
Ye478_T1_HPD_R2	22086584	0.9147	19153845 (86.72%)	18459963 (83.58%)
Ye478_T1_HPD_R3	21305892	0.9258	18807006 (88.27%)	18105617 (84.98%)
Ye478_T2_LPD_R1	29827406	0.9129	24972425 (83.72%)	22959068 (76.97%)
Ye478_T2_LPD_R2	22614476	0.9077	18732173 (82.84%)	16910317 (74.78%)
Ye478_T2_LPD_R3	21504749	0.9113	17959462 (83.51%)	16755099 (77.91%)
Ye478_T2_HPD_R1	26554658	0.9185	22546079 (84.90%)	20965071 (78.95%)
Ye478_T2_HPD_R2	22012455	0.918	18733687 (85.10%)	17557189 (79.76%)
Ye478_T2_HPD_R3	30694909	0.9257	26589805 (86.63%)	21888561 (71.31%)
Ye478_T3_LPD_R2	24004993	0.909	20308667 (84.60%)	19228751 (80.10%)
Ye478_T3_LPD_R3	22600077	0.9352	19924291 (88.16%)	13501554 (59.74%)
Ye478_T3_HPD_R1	29998783	0.9253	25996292 (86.65%)	20340196 (67.80%)
Ye478_T3_HPD_R2	30770757	0.921	26297222 (85.47%)	21938108 (71.30%)
Ye478_T3_HPD_R3	22781918	0.9195	19532401 (85.74%)	16516386 (72.50%)
Ye8112_T1_LPD_R1	22134441	0.9429	20026391 (90.48%)	19246098 (86.95%)
Ye8112_T1_LPD_R2	22280731	0.9432	20203029 (90.67%)	19465508 (87.36%)
Ye8112_T1_LPD_R3	22213053	0.9434	20087532 (90.44%)	19384279 (87.27%)
Ye8112_T1_HPD_R1	24858471	0.9392	22542668 (90.68%)	21709753 (87.33%)
Ye8112_T1_HPD_R2	22565634	0.9418	20428977 (90.53%)	19670616 (87.17%)
Ye8112_T1_HPD_R3	19138930	0.9337	17140251 (89.56%)	16547818 (86.46%)
Ye8112_T2_LPD_R1	25528056	0.9369	22432539 (87.88%)	21197413 (83.04%)
Ye8112_T2_LPD_R2	21293594	0.9354	18544192 (87.09%)	17184561 (80.70%)
Ye8112_T2_LPD_R3	21430542	0.932	18805445 (87.75%)	17643309 (82.33%)
Ye8112_T2_HPD_R1	22147340	0.9314	19362561 (87.43%)	18563571 (83.82%)
Ye8112_T2_HPD_R2	30365397	0.9401	26903513 (88.60%)	24229696 (79.79%)
Ye8112_T2_HPD_R3	24777878	0.9334	21753743 (87.8%)	20756306 (83.77%)
Ye8112_T3_LPD_R1	21399895	0.9096	18784645 (87.78%)	5171606 (24.17%)
Ye8112_T3_LPD_R2	26276407	0.9352	23252553 (88.49%)	21232630 (80.80%)
Ye8112_T3_LPD_R3	19626713	0.9234	16921994 (86.22%)	14833197 (75.58%)
Ye8112_T3_HPD_R1	22877867	0.9328	19996203 (87.40%)	18044358 (78.87%)
Ye8112_T3_HPD_R2	28070503	0.9357	24711835 (88.04%)	22887974 (81.54%)
Ye8112_T3_HPD_R3	21760777	0.8947	18337454 (84.27%)	17371328 (79.83%)
Yedan13_T1_LPD_R1	21033468	0.9161	18180327 (86.43%)	17525860 (83.32%)
Yedan13_T1_LPD_R2	23408885	0.9193	20508343 (87.61%)	19639339 (83.90%)
Yedan13_T1_LPD_R3	22151666	0.9154	19224566 (86.79%)	18547600 (83.73%)
Yedan13_T1_HPD_R1	19491359	0.9137	16835738 (86.37%)	16128107 (82.74%)
Yedan13_T1_HPD_R2	21447486	0.9211	18829553 (87.79%)	18076183 (84.28%)
Yedan13_T1_HPD_R3	29362071	0.9035	24012571 (81.78%)	22818038 (77.71%)
Yedan13_T2_LPD_R1	31046799	0.9078	25863587 (83.31%)	24798836 (79.88%)
Yedan13_T2_LPD_R2	31673713	0.917	26787264 (84.58%)	22645134 (71.50%)
Yedan13_T2_LPD_R3	31182863	0.8855	24624828 (78.97%)	23435914 (75.16%)
Yedan13_T2_HPD_R1	28070721	0.9029	23221257 (82.73%)	22023850 (78.46%)
Yedan13_T2_HPD_R2	24599309	0.9078	20638250 (83.90%)	19807390 (80.52%)
Yedan13_T2_HPD_R3	33824567	0.9028	27953484 (82.64%)	26761357 (79.12%)
Yedan13_T3_LPD_R1	23547562	0.8993	19529133 (82.93%)	18466953 (78.42%)
Yedan13_T3_LPD_R2	31872879	0.9059	26580306 (83.40%)	25321817 (79.45%)
Yedan13_T3_LPD_R3	20979028	0.8992	17450686 (83.18%)	16506667 (78.68%)
Yedan13_T3_HPD_R1	27825517	0.8827	22476925 (80.77%)	21571448 (77.52%)
Yedan13_T3_HPD_R2	32187439	0.9047	26650420 (82.80%)	24723730 (76.81%)
Yedan13_T3_HPD_R3	24955151	0.9146	21124870 (84.65%)	18712088 (74.98%)
Yedan4_T1_LPD_R1	21517855	0.9202	18851156 (87.61%)	18160209 (84.40%)
Yedan4_T1_LPD_R2	22626560	0.9231	19916624 (88.02%)	19170313 (84.72%)
Yedan4_T1_LPD_R3	19031998	0.9316	16953257 (89.07%)	16337758 (85.84%)
Yedan4_T1_HPD_R1	22668098	0.9239	19875331 (87.68%)	19098164 (84.25%)
Yedan4_T1_HPD_R2	20732626	0.9297	18474251 (89.11%)	17642448 (85.10%)
Yedan4_T1_HPD_R3	28345615	0.9222	24164900 (85.25%)	23114737 (81.55%)
Yedan4_T2_LPD_R1	31821810	0.9144	26824253 (84.30%)	25447208 (79.97%)
Yedan4_T2_LPD_R2	32053056	0.9238	27557755 (85.98%)	23574145 (73.55%)
Yedan4_T2_LPD_R3	25794188	0.924	21983737 (85.23%)	16840246 (65.29%)
Yedan4_T2_HPD_R1	25565831	0.9142	21662301 (84.73%)	20539510 (80.34%)
Yedan4_T2_HPD_R2	28149618	0.9215	24095017 (85.60%)	20813576 (73.94%)
Yedan4_T2_HPD_R3	27994099	0.907	23409722 (83.62%)	20960330 (74.87%)
Yedan4_T3_LPD_R1	22575710	0.9155	19170931 (84.92%)	17554415 (77.76%)
Yedan4_T3_LPD_R2	25936624	0.9142	22143413 (85.38%)	21204794 (81.76%)
Yedan4_T3_LPD_R3	29669686	0.9126	25094155 (84.58%)	23544723 (79.36%)
Yedan4_T3_HPD_R1	23049449	0.9145	19480449 (84.52%)	17964740 (77.94%)
Yedan4_T3_HPD_R2	22190340	0.9099	18628907 (83.95%)	14058516 (63.35%)
Yedan4_T3_HPD_R3	23684412	0.9137	19957298 (84.27%)	18788211 (79.33%)
Yuyu22_T1_LPD_R1	22464645	0.9156	19460324 (86.62%)	18706812 (83.27%)
Yuyu22_T1_LPD_R2	20724382	0.9141	17939295 (86.56%)	17232079 (83.15%)
Yuyu22_T1_LPD_R3	19202429	0.9061	16413254 (85.47%)	15781378 (82.18%)
Yuyu22_T1_HPD_R1	22698800	0.9052	19349320 (85.24%)	17916755 (78.93%)
Yuyu22_T1_HPD_R2	20812802	0.9084	17845630 (85.75%)	17071806 (82.03%)
Yuyu22_T1_HPD_R3	30406096	0.9047	25020903 (82.29%)	23924459 (78.68%)
Yuyu22_T2_LPD_R1	24546586	0.9055	20351770 (82.91%)	19240423 (78.38%)
Yuyu22_T2_LPD_R2	25235821	0.9018	20630071 (81.75%)	18674473 (74.00%)
Yuyu22_T2_LPD_R3	25998584	0.9056	21429247 (82.42%)	19900292 (76.54%)
Yuyu22_T2_HPD_R1	24985710	0.9054	20798448 (83.24%)	18624295 (74.54%)
Yuyu22_T2_HPD_R2	24871749	0.9002	20533223 (82.56%)	19647445 (79.00%)
Yuyu22_T2_HPD_R3	25558473	0.9029	21064379 (82.42%)	20336766 (79.57%)
Yuyu22_T3_LPD_R1	19309754	0.8877	15638402 (80.99%)	14957174 (77.46%)
Yuyu22_T3_LPD_R2	21080692	0.8975	17421039 (82.64%)	16508836 (78.31%)
Yuyu22_T3_LPD_R3	20735935	0.9014	17282075 (83.34%)	16219656 (78.22%)
Yuyu22_T3_HPD_R1	49635694	0.9037	41221525 (83.05%)	36987062 (74.52%)
Yuyu22_T3_HPD_R2	32932636	0.8939	26940562 (81.80%)	24910426 (75.64%)
Yuyu22_T3_HPD_R3	26075487	0.8897	21007637 (80.56%)	18944704 (72.65%)
Zheng58_T1_LPD_R1	20655105	0.9169	17980674 (87.05%)	17329820 (83.90%)
Zheng58_T1_LPD_R2	21147020	0.9161	18285331 (86.47%)	17633486 (83.39%)
Zheng58_T1_LPD_R3	22551327	0.9173	19593740 (86.88%)	18876585 (83.70%)
Zheng58_T1_HPD_R1	19909249	0.9172	17326639 (87.02%)	16724469 (84.00%)
Zheng58_T1_HPD_R3	21396110	0.9143	18560333 (86.75%)	17910157 (83.71%)
Zheng58_T2_LPD_R1	28754721	0.9092	23941905 (83.27%)	21653764 (75.31%)
Zheng58_T2_LPD_R2	24780284	0.9069	20509623 (82.77%)	18315240 (73.91%)
Zheng58_T2_LPD_R3	32492989	0.9121	27257907 (83.89%)	25695519 (79.08%)
Zheng58_T2_HPD_R1	29411503	0.9105	24613535 (83.69%)	21073452 (71.65%)
Zheng58_T2_HPD_R2	25367628	0.9117	21390904 (84.32%)	20182774 (79.56%)
Zheng58_T2_HPD_R3	23171896	0.9118	19542948 (84.34%)	17971535 (77.56%)
Zheng58_T3_LPD_R1	17900888	0.8215	13651892 (76.27%)	12979299 (72.51%)
Zheng58_T3_LPD_R2	35182563	0.9071	29441354 (83.68%)	26562323 (75.50%)
Zheng58_T3_LPD_R3	31918546	0.9073	26842485 (84.10%)	24027381 (75.28%)
Zheng58_T3_HPD_R1	26051368	0.9011	21650896 (83.11%)	20529259 (78.80%)
Zheng58_T3_HPD_R2	24525394	0.8992	20089050 (81.91%)	18621924 (75.93%)
Zheng58_T3_HPD_R3	23424513	0.9028	19518338 (83.32%)	17620296 (75.22%)
Zheng87-1_T1_LPD_R1	20401490	0.9079	17408067 (85.33%)	16750766 (82.11%)
Zheng87-1_T1_LPD_R2	20854628	0.9067	17726412 (85.00%)	17091508 (81.96%)
Zheng87-1_T1_LPD_R3	20739910	0.9052	17595894 (84.84%)	16938531 (81.67%)
Zheng87-1_T1_HPD_R1	23610486	0.9147	20452705 (86.63%)	19603601 (83.03%)
Zheng87-1_T1_HPD_R2	21327082	0.9055	18281039 (85.71%)	17540386 (82.24%)
Zheng87-1_T1_HPD_R3	21997967	0.9044	18695425 (84.98%)	17946588 (81.58%)
Zheng87-1_T2_LPD_R1	41941913	0.9009	34394305 (82.01%)	32084242 (76.50%)
Zheng87-1_T2_LPD_R2	22380010	0.8927	18030960 (80.57%)	16840817 (75.25%)
Zheng87-1_T2_LPD_R3	29849990	0.9021	24414433 (81.79%)	21951258 (73.54%)
Zheng87-1_T2_HPD_R1	28671865	0.9044	23751894 (82.84%)	22548546 (78.64%)
Zheng87-1_T2_HPD_R2	30639500	0.904	25365167 (82.78%)	23890095 (77.97%)
Zheng87-1_T2_HPD_R3	26235602	0.9073	21881991 (83.41%)	19397409 (73.94%)
Zheng87-1_T3_LPD_R1	24897161	0.8808	20824269 (83.64%)	6951782 (27.92%)
Zheng87-1_T3_LPD_R2	29763049	0.9098	25107853 (84.36%)	19215204 (64.56%)
Zheng87-1_T3_LPD_R3	22757502	0.9136	19248809 (84.58%)	13872408 (60.96%)
Zheng87-1_T3_HPD_R1	25001829	0.8935	20423316 (81.68%)	19279488 (77.11%)
Zheng87-1_T3_HPD_R2	27755668	0.9007	22967447 (82.75%)	21363237 (76.97%)
Zheng87-1_T3_HPD_R3	27237815	0.9016	22504303 (82.62%)	21075130 (77.37%)
Zhengdan2_T1_LPD_R1	20994790	0.9012	17618563 (83.92%)	16983848 (80.90%)
Zhengdan2_T1_LPD_R2	19098500	0.9043	16275968 (85.22%)	15691143 (82.16%)
Zhengdan2_T1_LPD_R3	19418080	0.9082	16706478 (86.04%)	16081211 (82.82%)
Zhengdan2_T1_HPD_R1	21891092	0.8907	18164288 (82.97%)	17445875 (79.69%)
Zhengdan2_T1_HPD_R2	22112849	0.9066	18905525 (85.49%)	18151095 (82.08%)
Zhengdan2_T1_HPD_R3	31056818	0.8981	25089244 (80.78%)	23936831 (77.07%)
Zhengdan2_T2_LPD_R1	21817445	0.8882	17413421 (79.82%)	16621809 (76.19%)
Zhengdan2_T2_LPD_R2	22429508	0.8932	18054167 (80.49%)	16892443 (75.31%)
Zhengdan2_T2_LPD_R3	31922255	0.9043	26281601 (82.33%)	23828438 (74.65%)
Zhengdan2_T2_HPD_R1	29041167	0.8891	23382890 (80.52%)	22312508 (76.83%)
Zhengdan2_T2_HPD_R2	24498500	0.8885	19671568 (80.30%)	18708689 (76.37%)
Zhengdan2_T2_HPD_R3	25447867	0.8985	20833534 (81.87%)	19879796 (78.12%)
Zhengdan2_T3_LPD_R1	22197396	0.8947	18258700 (82.26%)	16201637 (72.99%)
Zhengdan2_T3_LPD_R2	31771825	0.8941	26147955 (82.30%)	24969252 (78.59%)
Zhengdan2_T3_LPD_R3	21803334	0.8949	17923243 (82.20%)	16573699 (76.01%)
Zhengdan2_T3_HPD_R1	32726822	0.895	26558895 (81.16%)	25650435 (78.38%)
Zhengdan2_T3_HPD_R2	29189377	0.8875	23750812 (81.37%)	22546088 (77.24%)
Zhengdan2_T3_HPD_R3	28625170	0.8825	23051098 (80.52%)	20236084 (70.69%)
Zhengdan958_T1_LPD_R1	21653711	0.9141	18685682 (86.29%)	18012559 (83.18%)
Zhengdan958_T1_LPD_R2	23075890	0.9196	20252427 (87.76%)	19511268 (84.55%)
Zhengdan958_T1_LPD_R3	22281266	0.9153	19331856 (86.76%)	18646818 (83.69%)
Zhengdan958_T1_HPD_R1	19938435	0.9036	16969883 (85.11%)	16283123 (81.67%)
Zhengdan958_T1_HPD_R2	21229834	0.9156	18485505 (87.08%)	17789965 (83.80%)
Zhengdan958_T1_HPD_R3	28530627	0.9056	23543887 (82.52%)	22559927 (79.07%)
Zhengdan958_T2_LPD_R1	29785014	0.9051	24543899 (82.40%)	23284365 (78.17%)
Zhengdan958_T2_LPD_R2	46582316	0.903	38243955 (82.10%)	35166318 (75.49%)
Zhengdan958_T2_LPD_R3	25952894	0.9086	21718207 (83.68%)	19283147 (74.30%)
Zhengdan958_T2_HPD_R1	20686609	0.9055	17210931 (83.20%)	16383209 (79.20%)
Zhengdan958_T2_HPD_R2	26674861	0.8974	21883584 (82.04%)	20785392 (77.92%)
Zhengdan958_T2_HPD_R3	29854461	0.9069	24885049 (83.36%)	23459059 (78.58%)
Zhengdan958_T3_LPD_R1	42456575	0.9176	36283254 (85.46%)	28076727 (66.13%)
Zhengdan958_T3_LPD_R2	24235198	0.9117	20538342 (84.75%)	18089002 (74.64%)
Zhengdan958_T3_LPD_R3	19080694	0.9181	16285458 (85.35%)	12151114 (63.68%)
Zhengdan958_T3_HPD_R1	29886484	0.902	24863951 (83.19%)	20242479 (67.73%)
Zhengdan958_T3_HPD_R2	24487535	0.9005	20185451 (82.44%)	18989119 (77.55%)
Zhengdan958_T3_HPD_R3	23209142	0.8949	19076154 (82.20%)	17932667 (77.27%)
Zhongdan2_T1_LPD_R1	20823657	0.9057	17740807 (85.20%)	17130747 (82.27%)
Zhongdan2_T1_LPD_R2	20152251	0.9139	17472006 (86.70%)	16839083 (83.56%)
Zhongdan2_T1_LPD_R3	20723100	0.9099	17799533 (85.89%)	17154631 (82.78%)
Zhongdan2_T1_HPD_R1	22183861	0.9068	18943557 (85.39%)	18201897 (82.05%)
Zhongdan2_T1_HPD_R2	19136907	0.907	16360540 (85.49%)	15748067 (82.29%)
Zhongdan2_T1_HPD_R3	25991896	0.8915	20857685 (80.25%)	19735886 (75.93%)
Zhongdan2_T2_LPD_R1	67420845	0.9019	55371441 (82.13%)	52634637 (78.07%)
Zhongdan2_T2_LPD_R2	22003739	0.8974	17790010 (80.85%)	15526993 (70.57%)
Zhongdan2_T2_LPD_R3	22703133	0.8977	18589120 (81.88%)	17465584 (76.93%)
Zhongdan2_T2_HPD_R1	23774567	0.8965	19449350 (81.81%)	18439731 (77.56%)
Zhongdan2_T2_HPD_R2	26057074	0.8956	21330838 (81.86%)	20399645 (78.29%)
Zhongdan2_T2_HPD_R3	26732258	0.8995	21968738 (82.18%)	21093421 (78.91%)
Zhongdan2_T3_LPD_R1	24728751	0.8942	20363601 (82.35%)	19529860 (78.98%)
Zhongdan2_T3_LPD_R2	25418156	0.8907	20845981 (82.02%)	19995223 (78.67%)
Zhongdan2_T3_LPD_R3	27970601	0.8918	22802718 (81.53%)	21701964 (77.59%)
Zhongdan2_T3_HPD_R1	25516207	0.9037	21199634 (83.08%)	19129773 (74.97%)
Zhongdan2_T3_HPD_R2	35617048	0.8893	28965119 (81.32%)	27443735 (77.05%)
Zhongdan2_T3_HPD_R3	30575946	0.8973	25041517 (81.90%)	21068779 (68.91%)
Zi330_T1_LPD_R1	20148355	0.9069	17147094 (85.11%)	16508578 (81.94%)
Zi330_T1_LPD_R2	22328103	0.9089	19148387 (85.76%)	18433140 (82.56%)
Zi330_T1_LPD_R3	19565506	0.9037	16605973 (84.87%)	15999563 (81.77%)
Zi330_T1_HPD_R1	20954815	0.9059	17905319 (85.44%)	17232012 (82.23%)
Zi330_T1_HPD_R2	22008950	0.9141	19033990 (86.48%)	18312001 (83.20%)
Zi330_T1_HPD_R3	21747743	0.8977	18275472 (84.04%)	17582167 (80.85%)
Zi330_T2_LPD_R1	28842915	0.8955	23442752 (81.28%)	22015281 (76.33%)
Zi330_T2_LPD_R2	33454796	0.8884	26761202 (80.00%)	25320823 (75.69%)
Zi330_T2_LPD_R3	29012510	0.8905	23314009 (80.36%)	22365001 (77.09%)
Zi330_T2_HPD_R1	19818773	0.8878	15902614 (80.24%)	15136762 (76.38%)
Zi330_T2_HPD_R2	19130756	0.8903	15521753 (81.14%)	14789814 (77.31%)
Zi330_T2_HPD_R3	23090325	0.8894	18631965 (80.69%)	17837913 (77.25%)
Zi330_T3_LPD_R1	24676735	0.8719	20505357 (83.09%)	6248697 (25.32%)
Zi330_T3_LPD_R2	24919761	0.8804	19918588 (79.93%)	19148892 (76.84%)
Zi330_T3_LPD_R3	29241112	0.8864	23568668 (80.60%)	22592899 (77.26%)
Zi330_T3_HPD_R1	33505463	0.881	26808213 (80.01%)	25382794 (75.76%)
Zi330_T3_HPD_R2	24817093	0.8775	19772160 (79.67%)	18948933 (76.35%)
Zong3_T1_LPD_R1	20454874	0.9099	17521092 (85.66%)	16838070 (82.32%)
Zong3_T1_LPD_R2	21116531	0.9077	18023738 (85.36%)	17238708 (81.64%)
Zong3_T1_LPD_R3	21365525	0.9022	18051158 (84.49%)	17345906 (81.19%)
Zong3_T1_HPD_R1	24629350	0.9121	21269265 (86.36%)	20387206 (82.78%)
Zong3_T1_HPD_R2	19062747	0.9027	16103648 (84.48%)	15451561 (81.06%)
Zong3_T1_HPD_R3	21413022	0.901	18134742 (84.69%)	17416585 (81.34%)
Zong3_T2_LPD_R1	27379616	0.8951	22150956 (80.90%)	21115057 (77.12%)
Zong3_T2_LPD_R2	23899966	0.893	19267042 (80.62%)	17696973 (74.05%)
Zong3_T2_LPD_R3	26817149	0.8904	21729065 (81.03%)	20715461 (77.25%)
Zong3_T2_HPD_R1	22895652	0.8974	18753078 (81.91%)	17749006 (77.52%)
Zong3_T2_HPD_R2	21338625	0.9016	17556210 (82.27%)	16607755 (77.83%)
Zong3_T2_HPD_R3	29962059	0.899	24607811 (82.13%)	23198200 (77.43%)
Zong3_T3_LPD_R1	20468250	0.9282	18307280 (89.45%)	4160183 (20.33%)
Zong3_T3_LPD_R2	27242185	0.9005	22479170 (82.52%)	19863862 (72.92%)
Zong3_T3_LPD_R3	23710633	0.8998	19665007 (82.94%)	18779261 (79.20%)
Zong3_T3_HPD_R1	21449378	0.9043	17670914 (82.38%)	13436439 (62.64%)
Zong3_T3_HPD_R2	23389277	0.8955	19165005 (81.94%)	17642101 (75.43%)
Zong3_T3_HPD_R3	19353953	0.8909	15773038 (81.50%)	14217652 (73.46%)

## Sheet: S4
Table S4. DE gene between high and low planting densities in hybrids.
Gene ID	baseMean	log2FoldChange	Standard error of log2FoldChange	Wald statistics	P-value	FDR
Zm00001d010200	228.17	-0.212896	0.0639631	-3.32842	0.000873406	0.00566339
Zm00001d004154	357.577	-0.153348	0.0445563	-3.44167	0.000578124	0.00406945
Zm00001d021310	50607.7	0.141872	0.0407532	3.48125	0.000499079	0.00359955
Zm00001d012710	2419.77	-0.304872	0.0866429	-3.51872	0.000433628	0.00322491
Zm00001d016000	617.341	0.132984	0.0403617	3.29481	0.000984886	0.00624502
Zm00001d014716	31817	0.158487	0.0365375	4.33766	1.44009e-05	0.000198367
Zm00001d025548	1656.45	0.239285	0.0675442	3.54265	0.000396133	0.00299778
Zm00001d017060	871.27	0.186172	0.0424029	4.39054	1.1307e-05	0.000161427
Zm00001d025544	4279.67	-0.244476	0.0674319	-3.62552	0.000288375	0.00232078
Zm00001d049543	116467	0.271815	0.0363817	7.47121	7.94597e-14	2.12486e-11
Zm00001d037772	1255.3	-0.100079	0.030291	-3.30392	0.000953444	0.00608733
Zm00001d027941	619.284	-0.119886	0.0380035	-3.1546	0.00160716	0.00934883
Zm00001d027943	1763.03	-0.233494	0.0505921	-4.61524	3.92642e-06	6.75107e-05
Zm00001d036416	576.454	0.144288	0.0414155	3.48391	0.000494154	0.00357052
Zm00001d051306	9368.72	-0.166715	0.0357711	-4.66061	3.15274e-06	5.64955e-05
Zm00001d003034	349.006	-0.144313	0.0335623	-4.29987	1.70896e-05	0.000229493
Zm00001d016824	1001.39	-0.122981	0.03012	-4.08304	4.44496e-05	0.000502516
Zm00001d022592	25.2901	0.537814	0.14026	3.83441	0.000125867	0.00117112
Zm00001d022593	30.4475	0.658468	0.179355	3.67131	0.000241313	0.00199652
Zm00001d022598	60.3945	-0.387341	0.0987681	-3.92172	8.79198e-05	0.000877337
Zm00001d022599	3310.97	-0.147476	0.0407206	-3.62165	0.000292733	0.00235159
Zm00001d029107	211.749	-0.365133	0.0921786	-3.96115	7.45912e-05	0.0007652
Zm00001d029102	3096.66	0.3269	0.0776473	4.21006	2.55304e-05	0.000321569
Zm00001d029101	13338.9	0.707631	0.180697	3.91612	8.99872e-05	0.00089316
Zm00001d002782	263.527	0.16748	0.0437438	3.82864	0.000128851	0.00119529
Zm00001d049081	3686.92	0.182059	0.0491213	3.70631	0.000210298	0.00178474
Zm00001d047916	292.294	0.303296	0.0576283	5.26297	1.41748e-07	4.154e-06
Zm00001d033827	68.1209	-0.205025	0.0594475	-3.44884	0.000563001	0.00398007
Zm00001d043968	731.892	0.638219	0.0818157	7.80069	6.15702e-15	2.34566e-12
Zm00001d036991	562.277	0.237595	0.0713866	3.32829	0.000873805	0.00566427
Zm00001d045669	1325.26	-0.157826	0.044357	-3.55808	0.000373574	0.00286448
Zm00001d032204	252.187	-0.313866	0.0698055	-4.49629	6.91502e-06	0.00010704
Zm00001d029934	233.735	0.424587	0.0868503	4.88872	1.01491e-06	2.19314e-05
Zm00001d044390	272.098	-0.626622	0.102805	-6.09528	1.09247e-09	6.77519e-08
Zm00001d044396	1429.04	1.4314	0.162643	8.80088	1.35748e-18	1.45203e-15
Zm00001d043625	5361.46	-0.124042	0.0273359	-4.5377	5.68705e-06	9.13526e-05
Zm00001d008239	341.05	-0.12751	0.0397564	-3.20727	0.00134	0.00806637
Zm00001d006051	683.785	0.109632	0.0234428	4.67659	2.91687e-06	5.29858e-05
Zm00001d006055	226.678	-0.183821	0.0430427	-4.27066	1.94895e-05	0.000257249
Zm00001d032693	176.002	-0.189975	0.0328254	-5.78742	7.14753e-09	3.29651e-07
Zm00001d002992	3899.21	0.270549	0.0448014	6.03884	1.55223e-09	9.06912e-08
Zm00001d002999	321.841	0.371298	0.108854	3.41098	0.00064729	0.00446806
Zm00001d038166	725.747	-0.158086	0.0333248	-4.74378	2.09766e-06	4.00123e-05
Zm00001d034669	467.423	-0.106166	0.0312765	-3.39443	0.000687714	0.00468816
Zm00001d049707	1889.45	0.0701596	0.0176693	3.9707	7.16612e-05	0.000742561
Zm00001d005507	3039.39	-0.0899379	0.0217252	-4.1398	3.47612e-05	0.000413669
Zm00001d033129	216.965	-0.216824	0.0448561	-4.83377	1.33971e-06	2.75785e-05
Zm00001d038780	76.1081	0.411559	0.123263	3.33886	0.000841239	0.00550774
Zm00001d007865	6595.6	0.137316	0.0304287	4.51271	6.40056e-06	0.000100512
Zm00001d041395	913.109	-0.0813909	0.024632	-3.30428	0.00095221	0.00608221
Zm00001d025437	914.72	-0.449551	0.109734	-4.09675	4.18999e-05	0.000480527
Zm00001d024960	1300.5	-0.68752	0.153907	-4.46711	7.9285e-06	0.000120229
Zm00001d024965	3617.56	0.258037	0.0424026	6.0854	1.16199e-09	7.13382e-08
Zm00001d006737	2717.03	0.0742839	0.0145107	5.11925	3.06757e-07	7.94342e-06
Zm00001d051671	2236.71	0.108421	0.0181638	5.96908	2.3859e-09	1.30362e-07
Zm00001d051676	558.322	0.150885	0.0355205	4.24784	2.15845e-05	0.000280376
Zm00001d027439	1900.29	-0.104261	0.0312131	-3.3403	0.000836878	0.00548666
Zm00001d016595	890.962	-0.0718239	0.0226619	-3.16936	0.00152774	0.00896562
Zm00001d051678	3005.32	-0.0674166	0.0212824	-3.16771	0.00153645	0.0090015
Zm00001d018255	531.032	0.221463	0.0623825	3.55007	0.000385124	0.00293283
Zm00001d052329	3176.09	-0.115389	0.0331386	-3.48202	0.000497642	0.00359106
Zm00001d021878	1896.01	-0.079618	0.0238202	-3.34245	0.00083042	0.0054559
Zm00001d021870	45.4928	0.445529	0.110206	4.0427	5.28396e-05	0.000577942
Zm00001d021875	3029.47	0.156854	0.0292438	5.36368	8.1545e-08	2.60074e-06
Zm00001d012031	167.946	-0.337756	0.0709763	-4.75871	1.94832e-06	3.77332e-05
Zm00001d021298	75.8855	0.571192	0.104164	5.4836	4.16765e-08	1.4709e-06
Zm00001d021295	20062.4	0.0978676	0.0310621	3.15071	0.00162874	0.00945654
Zm00001d012694	1272.29	0.0528247	0.0161104	3.27893	0.00104201	0.00652985
Zm00001d007369	2996.67	-0.112508	0.0290556	-3.87218	0.000107866	0.00103265
Zm00001d021120	583.886	-0.144359	0.0303182	-4.76145	1.92205e-06	3.73283e-05
Zm00001d012963	197.325	0.274125	0.0587228	4.66812	3.03963e-06	5.48164e-05
Zm00001d012966	14548.6	0.109698	0.0278412	3.94014	8.1434e-05	0.000821757
Zm00001d016274	20843.6	-0.318665	0.0750075	-4.24844	2.15261e-05	0.000279749
Zm00001d024511	7067.69	-0.174371	0.0312673	-5.57681	2.44976e-08	9.3074e-07
ZemaCp064	20.1171	-0.433932	0.123477	-3.51429	0.000440934	0.00326385
ZemaCp063	38.5844	-0.385589	0.119478	-3.22729	0.00124967	0.00762163
Zm00001d021773	160.338	0.868738	0.149308	5.81844	5.93995e-09	2.82386e-07
Zm00001d043429	65.6023	-0.304281	0.0641327	-4.74455	2.08965e-06	3.9887e-05
Zm00001d043428	524.42	-0.265635	0.0493082	-5.38723	7.15506e-08	2.33009e-06
Zm00001d029603	1065.28	0.108917	0.028842	3.77635	0.000159144	0.00142451
Zm00001d029606	431.428	0.350346	0.109256	3.20664	0.00134297	0.00807901
Zm00001d028954	2738.44	-0.114841	0.0326474	-3.51763	0.000435421	0.00323515
Zm00001d028951	1219.57	-0.109366	0.0316819	-3.452	0.000556451	0.00394581
Zm00001d051532	7003.03	0.154114	0.0446282	3.45328	0.000553822	0.00392816
Zm00001d022387	2486.35	0.117772	0.0328479	3.58538	0.000336592	0.00262139
Zm00001d022386	920.523	-0.147491	0.0407339	-3.62083	0.000293658	0.00235591
Zm00001d003593	232.972	-0.278508	0.0586743	-4.74668	2.06782e-06	3.96062e-05
Zm00001d047894	1638.47	-0.186404	0.0358699	-5.19666	2.02898e-07	5.565e-06
Zm00001d047893	8999.68	0.307557	0.0766497	4.0125	6.00799e-05	0.000642153
Zm00001d033322	384.352	0.137258	0.0318616	4.30795	1.64778e-05	0.00022315
Zm00001d039542	22927	-0.342638	0.0817798	-4.18976	2.79255e-05	0.000346662
Zm00001d039547	2798.77	-0.0680111	0.0192362	-3.53558	0.000406877	0.00306409
Zm00001d034319	192.907	-0.185379	0.0570219	-3.251	0.00114998	0.00711979
Zm00001d002240	1629.06	0.210589	0.0339498	6.20294	5.54163e-10	3.88207e-08
Zm00001d046272	438.012	-0.179356	0.0351886	-5.09699	3.45092e-07	8.77271e-06
ENSRNA049457405	8.57329	-0.237065	0.0406945	-5.82549	5.69452e-09	2.74472e-07
Zm00001d031898	4018.57	-0.0665581	0.0200704	-3.31624	0.00091239	0.00586964
Zm00001d005199	465.907	-0.328548	0.0440095	-7.46539	8.30553e-14	2.19986e-11
Zm00001d046855	1339.77	-0.226789	0.045634	-4.96974	6.7044e-07	1.5538e-05
Zm00001d034522	830.014	0.149155	0.0277044	5.38382	7.29225e-08	2.35546e-06
Zm00001d030146	1742.45	-0.0823772	0.02443	-3.37197	0.000746328	0.00501598
Zm00001d030143	69.6828	-0.243499	0.0589089	-4.13349	3.57301e-05	0.000423387
Zm00001d034520	1714.74	0.147669	0.0276578	5.33917	9.33753e-08	2.91477e-06
Zm00001d011125	2016.03	0.228815	0.0518103	4.41639	1.00361e-05	0.000146162
Zm00001d010649	92.532	0.220544	0.0633802	3.4797	0.000501971	0.00361666
Zm00001d043988	20779	-0.329954	0.0873457	-3.77756	0.000158371	0.00142034
Zm00001d043986	1984.29	-0.410457	0.0605746	-6.77606	1.23501e-11	1.55415e-09
Zm00001d018983	28126.6	0.145256	0.0323908	4.48449	7.30883e-06	0.000112302
Zm00001d018986	3750.77	0.122961	0.0237162	5.18469	2.16373e-07	5.88802e-06
Zm00001d003928	2973.87	0.0673716	0.0165644	4.06725	4.75704e-05	0.000533245
Zm00001d003924	4482.83	-0.673204	0.098663	-6.82326	8.89957e-12	1.16748e-09
Zm00001d003923	3432.07	0.0975474	0.0229168	4.25658	2.07577e-05	0.000271412
Zm00001d041571	10.5392	-1.17171	0.326974	-3.58348	0.000339041	0.00263676
Zm00001d048632	2203.53	-0.0907943	0.0268486	-3.38171	0.000720359	0.00487206
Zm00001d038089	531.952	-0.3088	0.0295906	-10.4357	1.70274e-25	5.91935e-22
Zm00001d006159	1847.99	0.203196	0.0511316	3.97398	7.0683e-05	0.000733523
ENSRNA049478600	10448	-0.359191	0.10139	-3.54267	0.000396092	0.00299778
Zm00001d032155	7861.62	0.278349	0.0476883	5.83685	5.31974e-09	2.58649e-07
Zm00001d032153	2564.63	0.33176	0.0537701	6.16997	6.83009e-10	4.62558e-08
Zm00001d050915	1332.04	0.100793	0.0207151	4.86569	1.14058e-06	2.41406e-05
Zm00001d038338	56.053	0.613044	0.139879	4.38267	1.17233e-05	0.000166856
Zm00001d050910	2365.11	0.12206	0.0292948	4.16662	3.0915e-05	0.000375448
Zm00001d014324	25709.2	0.179917	0.0338685	5.31222	1.08297e-07	3.29524e-06
Zm00001d047663	485.334	-0.423205	0.104596	-4.0461	5.20779e-05	0.000572287
Zm00001d047667	786.591	-0.190789	0.0489674	-3.89624	9.76957e-05	0.000953673
Zm00001d047666	2201.31	0.085205	0.02112	4.03432	5.476e-05	0.000595193
Zm00001d041576	2018.34	-0.314182	0.0632506	-4.96726	6.79058e-07	1.56594e-05
Zm00001d032123	827.416	0.0907539	0.0263273	3.44714	0.000566549	0.00399906
Zm00001d039065	1744.34	0.414746	0.0533428	7.77511	7.53792e-15	2.83294e-12
Zm00001d039066	1316.95	0.271516	0.0411896	6.59186	4.3436e-11	4.57575e-09
ENSRNA049479261	1370.14	-0.353926	0.0967457	-3.65831	0.000253883	0.00208159
Zm00001d025916	333.607	-0.334253	0.0952437	-3.50945	0.000449032	0.00330808
Zm00001d010314	10081	0.17694	0.0307827	5.74804	9.02824e-09	3.94167e-07
Zm00001d040470	6272.67	0.106865	0.0169011	6.32297	2.5659e-10	2.03305e-08
Zm00001d006410	1687.04	0.0631117	0.017782	3.54919	0.000386425	0.00293871
Zm00001d039594	1962.79	-0.125847	0.0196277	-6.41171	1.43899e-10	1.23518e-08
Zm00001d016411	5836.61	-0.240716	0.0325564	-7.39382	1.4267e-13	3.34139e-11
Zm00001d016417	66.5665	-0.426631	0.13046	-3.27022	0.00107465	0.00671018
Zm00001d016415	123.593	-0.357173	0.105608	-3.38207	0.000719411	0.00486683
Zm00001d022142	759.487	0.067319	0.0195422	3.44481	0.000571469	0.00402866
Zm00001d022141	467.501	0.122163	0.0353735	3.45351	0.000553339	0.00392574
Zm00001d022144	1087.68	-0.413221	0.0681632	-6.06224	1.3424e-09	8.06336e-08
Zm00001d051885	4294.2	-0.0912723	0.0192792	-4.73423	2.19888e-06	4.15161e-05
Zm00001d051887	150.789	0.236689	0.0707883	3.34362	0.000826918	0.00544189
Zm00001d018047	1399.12	-0.159095	0.0478896	-3.32213	0.000893336	0.0057644
Zm00001d018041	1642.39	0.0989335	0.0254444	3.88821	0.000100984	0.000978221
Zm00001d018040	1823.42	0.0788831	0.0210179	3.75314	0.000174636	0.00153163
Zm00001d052282	6629.08	-0.135716	0.0221282	-6.1332	8.61276e-10	5.60959e-08
Zm00001d026536	1487.47	0.203681	0.0633725	3.21402	0.0013089	0.00791346
Zm00001d026532	317.436	-0.19032	0.0469724	-4.05175	5.08364e-05	0.000562822
Zm00001d015449	701.92	-0.124685	0.0297977	-4.18438	2.85943e-05	0.000352654
Zm00001d021623	2451.79	-0.0736453	0.0231342	-3.18339	0.00145561	0.00861869
Zm00001d013135	5875.37	0.255122	0.0521398	4.89305	9.92865e-07	2.15219e-05
Zm00001d044744	151.108	-0.322511	0.0917956	-3.51336	0.000442478	0.00327194
Zm00001d044747	1910.6	-0.263173	0.0461019	-5.7085	1.13975e-08	4.85413e-07
Zm00001d009517	1156.72	-0.114102	0.0352428	-3.23761	0.00120536	0.00740335
Zm00001d020827	16558.8	-0.198706	0.0323443	-6.14347	8.07376e-10	5.34617e-08
Zm00001d020825	645.287	-0.130095	0.0394716	-3.29593	0.000980974	0.006227
Zm00001d041464	66.8411	-0.257162	0.0701323	-3.66681	0.000245593	0.00202796
Zm00001d023738	1810.02	0.0609785	0.0192399	3.16938	0.00152767	0.00896562
Zm00001d023734	4030.68	-0.140943	0.0269605	-5.22778	1.71562e-07	4.86935e-06
Zm00001d022460	104.929	0.620304	0.182411	3.40059	0.000672403	0.00460936
Zm00001d022462	2630.32	-0.111279	0.0336653	-3.30544	0.000948261	0.00606116
Zm00001d039037	3251.33	0.164023	0.0473089	3.46707	0.000526166	0.00376368
ENSRNA049465110	17251.6	-0.394023	0.0989364	-3.98259	6.81673e-05	0.000713153
Zm00001d038535	6888.79	-0.153003	0.0357834	-4.27582	1.90439e-05	0.000252372
Zm00001d034432	2603.81	-0.136455	0.0226928	-6.01315	1.81957e-09	1.03064e-07
Zm00001d047466	465.671	0.155747	0.0300373	5.18513	2.15867e-07	5.88001e-06
Zm00001d041105	11580.7	-0.133629	0.0300823	-4.44212	8.90753e-06	0.000132262
Zm00001d046330	131.738	-0.566841	0.118756	-4.77317	1.8135e-06	3.55931e-05
Zm00001d006540	58369.3	0.338673	0.0576603	5.8736	4.26443e-09	2.14134e-07
Zm00001d010159	5319.89	-0.206757	0.0479461	-4.31228	1.61583e-05	0.000219316
Zm00001d044880	293.295	0.131778	0.0269779	4.88466	1.03607e-06	2.2302e-05
Zm00001d011685	2022.33	0.171198	0.0414066	4.13456	3.5563e-05	0.000421946
Zm00001d044224	3650.24	0.157249	0.0340156	4.62284	3.78515e-06	6.55472e-05
Zm00001d034422	4433.91	-0.131307	0.0326835	-4.01752	5.8813e-05	0.000631037
Zm00001d018535	26862.9	0.0907832	0.0228445	3.97397	7.06858e-05	0.000733523
Zm00001d018533	494.901	-0.127531	0.030534	-4.17669	2.95784e-05	0.000362541
Zm00001d018532	567.467	-0.115825	0.0346061	-3.34697	0.00081701	0.00538874
Zm00001d038922	12316.1	-0.115589	0.0256851	-4.50023	6.78789e-06	0.000105404
Zm00001d039492	1647.9	0.311077	0.0703791	4.42002	9.86924e-06	0.000144384
Zm00001d021420	1814.95	0.1664	0.0204177	8.14978	3.64597e-16	2.06935e-13
ENSRNA049479875	40699.3	-0.374787	0.098048	-3.82248	0.000132115	0.00122063
ENSRNA049479871	41157.3	-0.362925	0.0980898	-3.69993	0.000215661	0.00181916
Zm00001d021393	371.474	-0.131106	0.0360077	-3.64105	0.000271529	0.00220869
Zm00001d013449	567.208	-0.197262	0.0417317	-4.72691	2.27964e-06	4.28084e-05
Zm00001d017353	101.1	-0.4781	0.0876834	-5.45258	4.96452e-08	1.69617e-06
Zm00001d049099	9518.83	-0.273666	0.0502658	-5.44437	5.19881e-08	1.76322e-06
Zm00001d049092	1764.29	0.219071	0.0654901	3.3451	0.000822517	0.00541806
Zm00001d015842	4067.36	0.099567	0.023384	4.25791	2.06344e-05	0.000270308
Zm00001d014360	1353.9	0.0899998	0.022717	3.96178	7.43923e-05	0.000763722
Zm00001d049656	3913.59	-0.070269	0.0195729	-3.59011	0.000330537	0.00258436
Zm00001d022264	664.206	0.647306	0.10693	6.05355	1.41691e-09	8.36637e-08
Zm00001d051387	1426.08	-0.162184	0.0456781	-3.55058	0.000384381	0.00292978
Zm00001d002703	2241.06	0.118161	0.0217072	5.44339	5.22763e-08	1.76868e-06
Zm00001d002700	162.995	-0.624698	0.117475	-5.31772	1.05077e-07	3.21485e-06
Zm00001d002707	776.056	-0.368927	0.108991	-3.38493	0.000711958	0.00482547
Zm00001d049157	24068.6	0.207058	0.0649323	3.18883	0.0014285	0.00848705
Zm00001d014924	1611.61	-0.168271	0.0400976	-4.19653	2.71037e-05	0.000337564
Zm00001d012456	50.2724	-0.923758	0.250173	-3.69248	0.000222079	0.00186424
Zm00001d012459	515.452	-0.156513	0.0448092	-3.49288	0.000477844	0.00347888
Zm00001d035948	6803.27	0.106674	0.0232382	4.59045	4.42295e-06	7.44483e-05
Zm00001d032353	24244.5	0.125123	0.0278139	4.49858	6.84102e-06	0.000106051
Zm00001d032350	4900.85	0.141387	0.0307466	4.59845	4.25645e-06	7.20927e-05
Zm00001d023677	36822.1	-0.110527	0.0294158	-3.75741	0.00017168	0.00151117
Zm00001d023671	119.009	-0.251683	0.0649936	-3.87242	0.000107759	0.00103199
Zm00001d009496	1025.11	0.144319	0.0333467	4.32783	1.50586e-05	0.000205695
Zm00001d009497	507.917	0.390975	0.0630951	6.19659	5.76985e-10	3.99167e-08
Zm00001d009495	564.883	-0.173941	0.0359805	-4.83432	1.33605e-06	2.75235e-05
Zm00001d028665	1068.08	-0.188016	0.051663	-3.63927	0.00027341	0.00222074
Zm00001d009726	3932.07	0.228781	0.045888	4.98563	6.17602e-07	1.4458e-05
Zm00001d047780	2796.52	-0.105942	0.0205007	-5.16772	2.36969e-07	6.36135e-06
Zm00001d029223	2443.17	-0.0917017	0.0249179	-3.68015	0.000233093	0.00193966
Zm00001d042665	234.026	0.410411	0.0580465	7.07037	1.54519e-12	2.65267e-10
Zm00001d042663	1642.32	-0.188154	0.0534141	-3.52256	0.000427406	0.0031936
Zm00001d046786	382081	0.108685	0.0337536	3.21995	0.00128213	0.00778543
Zm00001d052240	1886.62	-0.171601	0.04582	-3.74511	0.000180314	0.00157152
Zm00001d037971	3127.71	-0.0677711	0.0149194	-4.54249	5.5594e-06	8.95318e-05
Zm00001d038709	7299.34	0.142487	0.023024	6.18861	6.06959e-10	4.16794e-08
Zm00001d004986	4438.8	0.107066	0.0298625	3.58529	0.000336704	0.00262152
Zm00001d004983	257.943	-0.152254	0.037254	-4.08691	4.37161e-05	0.000496443
Zm00001d039256	47.1797	0.385171	0.0909596	4.23453	2.29026e-05	0.000294745
Zm00001d039255	916.416	0.183509	0.0416332	4.40776	1.04444e-05	0.000150591
Zm00001d000358	2561.26	0.167123	0.052958	3.15577	0.00160076	0.00932135
Zm00001d010727	266.197	-0.246514	0.0453658	-5.43392	5.51285e-08	1.8472e-06
Zm00001d010728	50.9908	-0.36785	0.0965156	-3.8113	0.000138236	0.00126964
Zm00001d010033	289.474	0.246603	0.0564185	4.37096	1.23704e-05	0.000174371
Zm00001d039453	1487.58	0.235134	0.0605288	3.88467	0.000102468	0.0009903
Zm00001d001915	1718.64	-0.266932	0.0825824	-3.23231	0.00122792	0.007517
Zm00001d005205	605.213	-0.12077	0.0278263	-4.34014	1.42392e-05	0.000196921
Zm00001d005208	270.29	0.237184	0.068847	3.44508	0.000570887	0.00402565
Zm00001d015233	551.612	0.297152	0.0400322	7.42283	1.14648e-13	2.84684e-11
Zm00001d007517	1928.48	0.358034	0.0924366	3.87329	0.000107377	0.00102939
Zm00001d015239	3758.7	0.263474	0.0582361	4.52423	6.06145e-06	9.64388e-05
Zm00001d044399	2029.14	1.15758	0.172507	6.71036	1.94141e-11	2.31727e-09
Zm00001d019697	334.768	-0.208482	0.0499676	-4.17235	3.01476e-05	0.000367896
Zm00001d017206	3044.91	-0.168342	0.0381293	-4.41503	1.00998e-05	0.000146753
Zm00001d012610	920.714	-0.162221	0.0493863	-3.28473	0.0010208	0.00642585
Zm00001d052922	1673.64	0.107719	0.0230769	4.66785	3.0437e-06	5.48164e-05
Zm00001d033404	58.5855	-0.352318	0.110324	-3.19348	0.00140567	0.00838546
Zm00001d015410	1254.47	0.142182	0.0306036	4.64591	3.38583e-06	5.98622e-05
ZemaCp043	19.9519	0.361545	0.0867995	4.16529	3.10957e-05	0.000377313
Zm00001d014612	40.1764	0.38036	0.104661	3.63421	0.00027883	0.00225816
Zm00001d014610	120.481	0.266569	0.0721821	3.69301	0.000221619	0.00186094
Zm00001d014611	743.576	0.263041	0.0632147	4.16107	3.16755e-05	0.000383178
Zm00001d025469	696.897	0.0941765	0.0245774	3.83183	0.000127195	0.0011815
Zm00001d025460	1337.93	0.0943331	0.0209416	4.50458	6.65036e-06	0.000103557
Zm00001d017147	19523.6	0.16151	0.0264449	6.1074	1.01265e-09	6.37825e-08
Zm00001d027826	2530.15	0.0809286	0.0205474	3.93864	8.19459e-05	0.000826323
Zm00001d024333	1836.03	0.134699	0.0273135	4.93158	8.15654e-07	1.82789e-05
Zm00001d048773	30.9415	0.658309	0.147652	4.45851	8.2531e-06	0.000124142
Zm00001d024338	1762.82	-0.111386	0.0337715	-3.29824	0.000972939	0.00618337
Zm00001d048777	7151.21	0.13421	0.0298745	4.49246	7.0404e-06	0.000108597
Zm00001d023302	205.433	-0.286616	0.0666052	-4.30321	1.68339e-05	0.000226826
Zm00001d053881	6526.07	-0.0542394	0.0171556	-3.16161	0.00156897	0.00916309
Zm00001d053889	4152.56	0.219866	0.059585	3.68996	0.000224292	0.00187885
Zm00001d003667	510.31	-0.173891	0.0440099	-3.95118	7.77664e-05	0.000791061
Zm00001d003668	55.6516	-0.537891	0.153829	-3.49668	0.000471092	0.00343929
Zm00001d029020	3284.71	0.0842232	0.0215181	3.91406	9.07577e-05	0.000898371
Zm00001d044534	863.162	0.284678	0.0778471	3.65689	0.000255295	0.00209075
Zm00001d022107	70142	0.154385	0.0311731	4.95252	7.32595e-07	1.66728e-05
Zm00001d053313	15591.4	0.194791	0.0296121	6.57808	4.76552e-11	4.92692e-09
Zm00001d022103	2657.28	-0.0612665	0.0169108	-3.62292	0.000291295	0.00234274
Zm00001d024092	57.5586	0.20992	0.0531542	3.94926	7.83944e-05	0.000796575
Zm00001d030494	7.83534	0.820738	0.231872	3.53962	0.000400699	0.00302575
Zm00001d020774	92.5752	-0.301203	0.0660947	-4.55714	5.18559e-06	8.47334e-05
Zm00001d035047	5430.62	-0.140029	0.0366436	-3.82138	0.000132707	0.00122412
Zm00001d036892	280.729	-0.254833	0.0471569	-5.40394	6.51941e-08	2.13536e-06
Zm00001d045509	3201.81	0.153677	0.0217395	7.06902	1.56028e-12	2.65975e-10
Zm00001d030725	28543.5	-0.159545	0.0340176	-4.69006	2.73121e-06	5.0137e-05
Zm00001d027621	239.31	-0.866864	0.108974	-7.95477	1.79462e-15	8.182e-13
Zm00001d043905	4720.48	0.130871	0.021966	5.95787	2.55545e-09	1.37732e-07
Zm00001d043909	1288.33	-0.251774	0.0682082	-3.69126	0.000223148	0.00186983
Zm00001d009023	3160.9	-0.107338	0.0291857	-3.67776	0.000235293	0.00195619
Zm00001d009027	1168.78	0.104047	0.0262591	3.96231	7.42287e-05	0.000762888
Zm00001d009025	63.887	0.217635	0.064117	3.39434	0.000687942	0.00468816
Zm00001d044674	276.651	0.242546	0.0411254	5.89771	3.68574e-09	1.89122e-07
Zm00001d018903	5173.58	-0.156755	0.0347113	-4.51596	6.30312e-06	9.90934e-05
Zm00001d018904	3918.85	0.145436	0.0282474	5.14866	2.62358e-07	6.95561e-06
Zm00001d041325	120.43	-0.250123	0.059029	-4.23729	2.26236e-05	0.000291965
Zm00001d003309	1863.48	-0.262646	0.0495812	-5.29729	1.17535e-07	3.52237e-06
Zm00001d047373	3639.62	-0.0876936	0.0231041	-3.79559	0.000147292	0.00133692
Zm00001d053200	1191.68	0.118627	0.0209932	5.65072	1.5978e-08	6.42143e-07
Zm00001d038006	1577.22	-0.201513	0.0346635	-5.8134	6.12151e-09	2.89533e-07
Zm00001d003125	382.06	0.299735	0.0761349	3.93689	8.25442e-05	0.000831109
Zm00001d034581	2013.2	-0.0989849	0.0224096	-4.41708	1.00045e-05	0.000145978
Zm00001d005460	2493.48	-0.26742	0.0564771	-4.73501	2.19045e-06	4.1413e-05
Zm00001d005468	163.185	-0.258747	0.0668878	-3.86837	0.000109566	0.00104676
Zm00001d033602	2379.47	0.155271	0.0338845	4.58237	4.59745e-06	7.67282e-05
Zm00001d034059	8600.86	-0.176062	0.0390648	-4.50692	6.57752e-06	0.000102575
Zm00001d040748	4166.21	0.057802	0.0149791	3.85883	0.00011393	0.00108066
Zm00001d032695	30195.5	0.0862571	0.0198029	4.35578	1.32595e-05	0.000185586
Zm00001d049192	3149.4	-0.154737	0.0461591	-3.35225	0.000801567	0.00531027
Zm00001d049196	26.4314	-0.739798	0.0912832	-8.10443	5.29951e-16	2.8899e-13
Zm00001d048570	194.234	-0.212417	0.040107	-5.29625	1.18202e-07	3.53476e-06
Zm00001d016943	3388.18	0.223539	0.065038	3.43705	0.000588085	0.00413219
Zm00001d016949	1472.38	-0.131197	0.035692	-3.67583	0.000237081	0.00196702
Zm00001d006478	211.137	-0.167007	0.0407679	-4.09653	4.19392e-05	0.000480696
Zm00001d006474	4398.25	0.1372	0.0379032	3.61974	0.000294904	0.00236356
Zm00001d006471	59.691	0.356	0.0944642	3.76862	0.000164152	0.00146061
Zm00001d016490	276.914	-0.164415	0.0398312	-4.12779	3.66259e-05	0.000432161
Zm00001d011447	2472.52	-0.0951555	0.0246845	-3.85487	0.000115789	0.00109456
Zm00001d011443	41.0635	-1.58395	0.293275	-5.40091	6.63027e-08	2.1668e-06
Zm00001d027376	1768.09	0.0971366	0.0279308	3.47777	0.000505611	0.00363724
Zm00001d027374	683.253	0.130177	0.0388773	3.3484	0.000812808	0.00536553
Zm00001d027371	1518.54	-0.159495	0.0296807	-5.37368	7.71445e-08	2.48031e-06
Zm00001d015376	62106	-0.109411	0.0265693	-4.11793	3.82291e-05	0.000448225
Zm00001d015374	7511.16	-0.103135	0.0286711	-3.59719	0.000321672	0.00253142
Zm00001d029366	1756.04	0.576565	0.0767175	7.51543	5.67235e-14	1.59347e-11
Zm00001d019712	232.016	-0.270194	0.0581847	-4.64373	3.42181e-06	6.03449e-05
Zm00001d021006	699.825	0.252584	0.0723847	3.48946	0.000483994	0.00351445
Zm00001d030347	50.0763	0.367058	0.0880834	4.16716	3.08414e-05	0.000374719
Zm00001d024783	2648.13	0.336186	0.0430533	7.8086	5.78282e-15	2.23369e-12
Zm00001d025789	807.852	-0.141723	0.030765	-4.60662	4.09267e-06	6.98718e-05
Zm00001d017264	443.007	0.445646	0.121364	3.67198	0.000240677	0.0019921
Zm00001d036563	1528.29	-0.150897	0.0190961	-7.90199	2.74488e-15	1.12262e-12
Zm00001d036565	3966.25	-0.116837	0.0327311	-3.56961	0.000357517	0.00275823
Zm00001d036567	2365.17	-0.137507	0.0410642	-3.34859	0.000812244	0.00536379
Zm00001d023404	76.264	-0.652818	0.17112	-3.81498	0.000136191	0.00125293
Zm00001d009221	2242.7	0.0656654	0.0146898	4.47013	7.81734e-06	0.000118916
Zm00001d008176	3412.58	0.140644	0.0319084	4.40775	1.04451e-05	0.000150591
Zm00001d008171	1565.13	0.136346	0.0213506	6.38605	1.70223e-10	1.43024e-08
Zm00001d009591	1946.5	-0.130091	0.024553	-5.29839	1.1683e-07	3.50882e-06
Zm00001d052701	1459.19	-0.22484	0.0532156	-4.22507	2.38865e-05	0.000304313
Zm00001d005502	8504.11	0.121382	0.0244098	4.97269	6.60302e-07	1.53414e-05
Zm00001d041578	1384.01	0.432129	0.074731	5.78246	7.36169e-09	3.3662e-07
Zm00001d032710	3175.8	0.0987786	0.0240462	4.10787	3.99322e-05	0.000462731
Zm00001d032715	255.064	0.189606	0.0435026	4.3585	1.30957e-05	0.000183571
Zm00001d002815	28359.5	0.129656	0.0362365	3.57806	0.000346152	0.00268381
Zm00001d002814	144.415	0.280843	0.0756163	3.71405	0.000203968	0.00174111
Zm00001d002819	1573.52	-0.117773	0.0247057	-4.76702	1.8697e-06	3.64643e-05
Zm00001d039786	19322.8	-0.493556	0.078847	-6.25967	3.85786e-10	2.84591e-08
Zm00001d039094	18.4658	-1.0518	0.219846	-4.78426	1.7162e-06	3.40437e-05
Zm00001d034217	2557.38	-0.311804	0.0773681	-4.03014	5.57447e-05	0.00060347
Zm00001d039096	1807.37	-0.211438	0.0540988	-3.90837	9.29215e-05	0.000917182
Zm00001d002366	8337.6	0.121065	0.0348655	3.47235	0.000515922	0.00370279
Zm00001d017432	375.41	-0.0997954	0.0302092	-3.30347	0.000954952	0.00609272
Zm00001d009967	16398.6	-0.271891	0.0378795	-7.17778	7.08542e-13	1.34967e-10
Zm00001d030023	77.6349	-0.720114	0.130066	-5.53652	3.08535e-08	1.13651e-06
Zm00001d030026	4374.14	-0.120672	0.0294481	-4.09778	4.17138e-05	0.00047859
Zm00001d011606	2411.99	0.083216	0.0200467	4.15111	3.30865e-05	0.000396966
Zm00001d000434	178.24	-0.413508	0.104044	-3.97433	7.05762e-05	0.000733523
Zm00001d000430	2225.87	0.0903151	0.025392	3.55683	0.000375354	0.00287523
Zm00001d034605	957.538	0.134204	0.0263707	5.08912	3.59732e-07	9.0785e-06
Zm00001d039966	2216.57	-0.194934	0.0306437	-6.36131	2.00039e-10	1.64594e-08
Zm00001d049888	1756.63	-0.0655556	0.018593	-3.52582	0.000422174	0.0031596
Zm00001d019263	1109.58	0.114215	0.0243374	4.693	2.69232e-06	4.9554e-05
Zm00001d034604	1780.05	0.133978	0.0352953	3.79593	0.000147093	0.00133599
Zm00001d013547	6163.17	0.149387	0.0420012	3.55674	0.000375486	0.00287523
Zm00001d013546	1556.51	0.0938424	0.0274977	3.41274	0.000643128	0.00444263
ENSRNA049478162	545.621	-0.333452	0.101846	-3.27408	0.00106006	0.00662797
ENSRNA049478167	3925.39	-0.420895	0.10091	-4.17101	3.03256e-05	0.00036942
Zm00001d050816	2447.31	0.107602	0.0205113	5.24598	1.55452e-07	4.47788e-06
Zm00001d014179	409.315	-0.111895	0.0267151	-4.18845	2.80871e-05	0.000347787
Zm00001d046679	3169.36	-0.232866	0.0583487	-3.99094	6.58109e-05	0.00069302
Zm00001d039145	2179.83	0.0576568	0.015227	3.78649	0.000152791	0.00137963
Zm00001d039141	14247.6	0.214253	0.047931	4.47004	7.82057e-06	0.000118916
Zm00001d049018	848.369	-0.179426	0.043649	-4.11067	3.94517e-05	0.000458734
Zm00001d050106	243.069	0.440424	0.12429	3.54353	0.000394813	0.00299024
Zm00001d021201	1005.83	-0.101774	0.0272049	-3.74101	0.00018328	0.00159288
Zm00001d051677	2166.05	0.0839546	0.0250548	3.35084	0.000805668	0.00532868
Zm00001d017887	2374.52	-0.166584	0.0373671	-4.45804	8.27143e-06	0.000124288
Zm00001d017883	3583.8	-0.0630666	0.0196059	-3.21672	0.00129665	0.00784738
Zm00001d017880	450.31	0.326839	0.0924546	3.53513	0.000407574	0.0030685
Zm00001d026675	2460.23	-0.132388	0.0272419	-4.85974	1.17542e-06	2.47837e-05
Zm00001d021906	102480	0.171201	0.0506008	3.38336	0.000716054	0.00484648
Zm00001d021904	896.143	0.111954	0.0240252	4.65986	3.16425e-06	5.66287e-05
Zm00001d019108	3194.61	-0.137905	0.0371395	-3.71317	0.000204682	0.0017456
Zm00001d013767	1449.21	-0.0857992	0.0238804	-3.59286	0.000327063	0.00256368
ENSRNA049460030	10.9378	-0.150951	0.0379435	-3.97831	6.94083e-05	0.000723506
Zm00001d025377	17.1284	0.535956	0.137836	3.88837	0.000100921	0.000977946
Zm00001d030220	813.865	0.258359	0.0495924	5.20964	1.89207e-07	5.2673e-06
Zm00001d030222	28.2034	-1.56354	0.154225	-10.138	3.74648e-24	1.04193e-20
Zm00001d044024	1073.74	0.506398	0.0667324	7.58849	3.23663e-14	9.67891e-12
Zm00001d044023	2995.27	-0.143148	0.0442902	-3.23205	0.00122907	0.00751906
Zm00001d028558	905.054	0.10841	0.0286363	3.78575	0.000153248	0.0013828
Zm00001d024424	301.133	-0.169337	0.0493051	-3.43448	0.000593691	0.0041634
Zm00001d009417	3502.56	-0.155302	0.0381259	-4.0734	4.63315e-05	0.000521248
Zm00001d009413	1263.55	0.154484	0.0382243	4.04152	5.31055e-05	0.000580093
Zm00001d043551	8978.79	0.193359	0.0460705	4.19702	2.70448e-05	0.000337138
Zm00001d036339	75.8876	-0.190006	0.058547	-3.24536	0.00117302	0.00724311
Zm00001d036338	2561.37	0.132717	0.0341654	3.88455	0.00010252	0.000990339
Zm00001d020946	1684.52	0.0825088	0.0165972	4.97125	6.65236e-07	1.54303e-05
Zm00001d027991	160.542	-0.36049	0.0908669	-3.96723	7.27124e-05	0.000750081
Zm00001d043086	16816.1	-0.163531	0.0334796	-4.8845	1.03693e-06	2.23032e-05
Zm00001d043081	145.955	-0.23621	0.0580289	-4.07055	4.6902e-05	0.000526602
Zm00001d043080	406.24	-0.204576	0.0540886	-3.78225	0.00015542	0.00139974
Zm00001d033098	19294.6	-0.250252	0.0710484	-3.52227	0.000427863	0.0031953
Zm00001d033091	65760.3	0.221899	0.0477118	4.65083	3.30609e-06	5.89395e-05
Zm00001d044759	1862.95	-0.143768	0.0325561	-4.41601	1.00538e-05	0.000146238
Zm00001d046073	94.7091	-0.18376	0.0547788	-3.35458	0.000794853	0.00528085
Zm00001d039439	1243.19	0.210028	0.0337481	6.22339	4.86519e-10	3.45168e-08
Zm00001d010056	1360.22	-0.212606	0.0489978	-4.33908	1.43078e-05	0.00019746
Zm00001d043928	165.423	-0.226747	0.0628831	-3.60585	0.000311134	0.00246593
Zm00001d045031	108.083	-0.620877	0.194871	-3.1861	0.00144204	0.00855653
Zm00001d005751	5380.81	0.152391	0.0309366	4.92592	8.39663e-07	1.87229e-05
Zm00001d005281	2468.64	-0.0695436	0.0157621	-4.41208	1.0238e-05	0.000148225
Zm00001d040204	1577.72	0.209959	0.0384999	5.4535	4.93889e-08	1.68949e-06
Zm00001d030011	6304.3	-0.148769	0.0215841	-6.89252	5.48143e-12	7.9398e-10
Zm00001d022354	1101.07	0.149458	0.0413531	3.61419	0.000301289	0.00240588
Zm00001d040303	4232.31	0.194937	0.0432358	4.50869	6.52288e-06	0.000102006
Zm00001d041831	1677.16	0.0827326	0.0176334	4.6918	2.70812e-06	4.9746e-05
Zm00001d041833	775.529	-0.164979	0.0294161	-5.60848	2.04114e-08	8.00651e-07
Zm00001d018470	3256.93	0.340266	0.045902	7.41289	1.23581e-13	3.01483e-11
Zm00001d004152	2038.87	0.14293	0.0262453	5.44591	5.15405e-08	1.75017e-06
Zm00001d008863	1697.13	0.0522021	0.0140195	3.72353	0.000196453	0.00168681
Zm00001d007597	65549.6	-0.118316	0.0292453	-4.04566	5.21753e-05	0.000572857
Zm00001d052855	32740.1	-0.161226	0.0351997	-4.58033	4.64234e-06	7.73623e-05
Zm00001d003672	2773.35	-0.18213	0.0379436	-4.80001	1.58656e-06	3.17437e-05
Zm00001d013568	8501.28	-0.237738	0.0522297	-4.55177	5.31954e-06	8.64651e-05
Zm00001d013565	23.3861	-0.50743	0.129979	-3.90395	9.46341e-05	0.000929425
Zm00001d017412	25.9749	0.913133	0.175651	5.19856	2.00841e-07	5.51936e-06
Zm00001d042585	6420.84	0.170944	0.036622	4.66779	3.04464e-06	5.48164e-05
Zm00001d042582	438.212	0.151698	0.0335426	4.52256	6.10953e-06	9.69939e-05
Zm00001d049204	277.062	0.337812	0.0574792	5.87711	4.17497e-09	2.10726e-07
Zm00001d049208	5018.13	-0.06325	0.019654	-3.21817	0.00129011	0.00782192
Zm00001d013451	354.8	-0.116091	0.031489	-3.68671	0.000227175	0.0018985
Zm00001d035812	5010.1	-0.221023	0.0358905	-6.15825	7.35548e-10	4.92923e-08
Zm00001d035195	70.869	0.649723	0.130696	4.97125	6.65239e-07	1.54303e-05
Zm00001d038506	976.126	-0.142223	0.0397086	-3.58166	0.000341416	0.00265152
Zm00001d037784	2332.7	0.473898	0.103676	4.57097	4.8548e-06	8.02239e-05
Zm00001d011972	563.643	-0.266871	0.0773837	-3.44867	0.00056336	0.00398114
Zm00001d003119	1102.82	-0.132992	0.0254333	-5.22904	1.70394e-07	4.84542e-06
Zm00001d023927	55.3709	-0.297685	0.0802985	-3.70723	0.000209538	0.00177992
Zm00001d022038	139.63	0.227163	0.0578627	3.92589	8.64093e-05	0.000865058
Zm00001d027719	425.776	-0.190648	0.0437082	-4.36183	1.28979e-05	0.000181255
Zm00001d027718	4.97119	0.821284	0.243558	3.37203	0.000746173	0.00501598
Zm00001d027714	3559.72	-0.141744	0.0281109	-5.04231	4.59945e-07	1.1201e-05
Zm00001d027480	991.148	0.16536	0.0429994	3.84563	0.000120244	0.00112977
Zm00001d027483	110.315	0.459644	0.0889778	5.16583	2.39373e-07	6.41968e-06
Zm00001d021716	3511.14	-0.134056	0.0296058	-4.52802	5.95378e-06	9.49429e-05
Zm00001d021718	917.244	-0.344777	0.0558767	-6.17031	6.81542e-10	4.62558e-08
Zm00001d012314	1753.42	-0.139866	0.0324404	-4.31147	1.62176e-05	0.000220013
Zm00001d013047	2513.36	0.182539	0.028691	6.36224	1.98837e-10	1.64091e-08
Zm00001d037875	13985.2	-0.168126	0.0277583	-6.0568	1.3886e-09	8.2342e-08
Zm00001d045583	1209.38	-0.0953783	0.0236228	-4.03754	5.40137e-05	0.000588166
Zm00001d053625	1382.99	-0.185231	0.0440415	-4.20582	2.60143e-05	0.000326187
Zm00001d048763	2500.8	0.120015	0.034221	3.50705	0.000453097	0.00332833
Zm00001d020519	2367.31	0.234381	0.0426515	5.49526	3.90136e-08	1.39282e-06
Zm00001d044181	432.364	-0.466641	0.0850654	-5.48567	4.11907e-08	1.45745e-06
Zm00001d044184	927.953	0.133246	0.0347427	3.83523	0.000125445	0.00116798
Zm00001d028293	1571.16	-0.241201	0.0498848	-4.83516	1.3304e-06	2.74276e-05
Zm00001d027732	675.166	-0.459638	0.0900004	-5.10707	3.27199e-07	8.41114e-06
Zm00001d054047	1360.48	-0.148451	0.0325536	-4.5602	5.11051e-06	8.37035e-05
Zm00001d031453	793.925	-0.123793	0.02391	-5.17747	2.24911e-07	6.08463e-06
Zm00001d031459	135.825	0.151294	0.0430856	3.51147	0.000445632	0.00329077
Zm00001d054043	11378.7	-0.186026	0.0453414	-4.10278	4.08212e-05	0.000470862
Zm00001d024679	3480.21	0.181936	0.0267929	6.79045	1.11783e-11	1.43262e-09
Zm00001d024678	72.2185	0.348136	0.0713952	4.87619	1.08156e-06	2.31736e-05
Zm00001d009608	1362.63	0.107741	0.0312682	3.44572	0.000569541	0.00401814
Zm00001d003381	342.412	-0.377168	0.110638	-3.40903	0.00065194	0.00449123
Zm00001d043324	171.776	0.106807	0.0322116	3.31579	0.000913853	0.00587498
Zm00001d043325	2788.89	-0.233047	0.0387757	-6.01014	1.85359e-09	1.04777e-07
Zm00001d043328	718.058	-0.091941	0.0258324	-3.55914	0.000372073	0.00285612
Zm00001d032481	2286.24	-0.322517	0.0935513	-3.44749	0.000565829	0.0039951
Zm00001d037051	1687.31	0.0718073	0.0192213	3.73583	0.000187097	0.00161947
Zm00001d033575	2249.81	0.115184	0.0360332	3.19661	0.00139052	0.00830938
Zm00001d033579	584.849	-0.213423	0.0511166	-4.17522	2.97702e-05	0.00036425
Zm00001d037059	20189.2	-0.172962	0.0432753	-3.99678	6.42098e-05	0.000677443
Zm00001d047519	74.7976	0.24628	0.0580512	4.24247	2.21075e-05	0.000286234
Zm00001d047518	1711.83	-0.145117	0.0250745	-5.78745	7.14644e-09	3.29651e-07
Zm00001d050440	1068.02	0.101565	0.0206173	4.92621	8.3842e-07	1.87137e-05
Zm00001d038622	805.148	-0.1585	0.0395761	-4.00495	6.20297e-05	0.000657936
Zm00001d034501	3913.14	-0.409236	0.0710777	-5.75758	8.53263e-09	3.77267e-07
Zm00001d038995	1640.42	0.103452	0.0210644	4.91122	9.05101e-07	1.97736e-05
Zm00001d038994	544.132	0.140379	0.0323525	4.33903	1.4311e-05	0.00019746
Zm00001d041217	267.89	-0.594689	0.188736	-3.15091	0.00162763	0.00945484
Zm00001d004737	879.783	-0.302294	0.0488714	-6.1855	6.1905e-10	4.23007e-08
Zm00001d006382	853.853	-0.293138	0.0783663	-3.74061	0.000183572	0.00159392
Zm00001d006602	3835.59	0.0845824	0.0244687	3.45677	0.0005467	0.00388359
Zm00001d007418	144.227	-0.170937	0.0431682	-3.95979	7.50171e-05	0.000768399
Zm00001d011192	5343.43	-0.16369	0.0456504	-3.58573	0.000336139	0.00261859
Zm00001d011220	4745.32	-0.097137	0.0230207	-4.21955	2.44792e-05	0.000310297
Zm00001d011222	2402.7	-0.0902312	0.0245352	-3.67762	0.000235424	0.00195619
Zm00001d026025	646.606	-0.16438	0.0440679	-3.73015	0.00019137	0.00165131
Zm00001d026022	1110.02	-0.212279	0.0458861	-4.62622	3.72397e-06	6.46488e-05
Zm00001d053155	1782.76	-0.090245	0.0246869	-3.65559	0.000256591	0.00209946
Zm00001d021557	2978.23	0.140587	0.0181761	7.73473	1.03624e-14	3.69472e-12
Zm00001d053151	9744.95	-0.178423	0.0308634	-5.78106	7.42303e-09	3.37813e-07
Zm00001d016648	133.529	0.412414	0.0713409	5.78089	7.43071e-09	3.37813e-07
Zm00001d012881	10713.2	-0.305787	0.0474859	-6.43955	1.1983e-10	1.06472e-08
Zm00001d012884	3563.11	0.165018	0.0426693	3.86738	0.000110013	0.00105032
Zm00001d047481	1316.69	-0.210355	0.0517873	-4.06191	4.86737e-05	0.000543204
Zm00001d011826	15910.2	0.369564	0.0560472	6.59379	4.2875e-11	4.56857e-09
Zm00001d050514	255.437	0.265809	0.0692679	3.8374	0.000124344	0.00116005
Zm00001d013680	4636.34	0.0735566	0.0225358	3.26398	0.00109858	0.00683808
Zm00001d013683	5111.67	-0.0753701	0.0222667	-3.38488	0.000712083	0.00482547
Zm00001d033747	6374.59	-0.717479	0.115838	-6.19381	5.87275e-10	4.05278e-08
Zm00001d038297	568.212	-0.320122	0.0673238	-4.75496	1.98487e-06	3.83077e-05
Zm00001d021084	2003.25	0.14215	0.0396128	3.58849	0.000332599	0.00259538
ENSRNA049478501	2484.8	-0.348137	0.0988516	-3.52182	0.000428595	0.00319905
Zm00001d025703	135.896	-1.12747	0.178991	-6.29903	2.99505e-10	2.31376e-08
Zm00001d005925	9638.89	-0.338712	0.0372756	-9.0867	1.02091e-19	1.49434e-16
Zm00001d034991	2760.09	-0.0939422	0.027954	-3.3606	0.00077774	0.00518132
Zm00001d045136	1941.88	-0.158755	0.0444807	-3.56909	0.000358226	0.00276126
Zm00001d010445	1026.61	-0.180979	0.0490576	-3.68912	0.000225031	0.00188447
Zm00001d017106	2523.9	-0.258542	0.0447635	-5.77573	7.66213e-09	3.4649e-07
Zm00001d023227	12.4028	0.807446	0.209669	3.85105	0.000117615	0.00110881
Zm00001d002129	20448.7	0.159665	0.0417492	3.82439	0.000131097	0.00121208
Zm00001d002126	4677.01	0.169362	0.0434772	3.89541	9.80333e-05	0.000955962
Zm00001d002678	29660	-0.442937	0.123092	-3.59842	0.000320154	0.00252232
Zm00001d002676	515.144	-0.129134	0.0314197	-4.10998	3.95691e-05	0.000459097
Zm00001d026343	2033.61	-0.180796	0.0463086	-3.90415	9.4557e-05	0.000929425
Zm00001d032979	3608.57	0.0822978	0.0198323	4.14969	3.32932e-05	0.000399102
Zm00001d032973	28.4968	1.0618	0.21202	5.00803	5.49905e-07	1.30825e-05
Zm00001d005361	2214.98	0.20732	0.0234568	8.83837	9.71255e-19	1.17442e-15
Zm00001d035169	2051.02	-0.155548	0.0256215	-6.07099	1.27124e-09	7.71929e-08
Zm00001d030601	257.904	-0.15347	0.0450867	-3.40389	0.000664346	0.004563
Zm00001d025060	1210.46	-0.215622	0.0325496	-6.62444	3.48578e-11	3.84421e-09
Zm00001d025063	1418.49	0.108829	0.0162582	6.69378	2.17473e-11	2.54124e-09
Zm00001d020257	10.8426	-0.759778	0.242058	-3.13882	0.00169627	0.00979505
Zm00001d020256	89.0196	-0.268493	0.0646397	-4.15369	3.27153e-05	0.000393192
Zm00001d007164	60.4503	-0.226226	0.0625412	-3.61723	0.000297777	0.00238316
Zm00001d007166	101.659	0.466832	0.133201	3.50473	0.000457074	0.00335135
Zm00001d007167	1317.36	0.552731	0.0659932	8.37557	5.49561e-17	3.92543e-14
Zm00001d044442	787.086	-0.393998	0.101854	-3.86827	0.000109611	0.00104684
Zm00001d044446	805.866	-0.165261	0.0453053	-3.64773	0.000264572	0.00215715
Zm00001d018829	11.9199	0.945346	0.194922	4.84986	1.23551e-06	2.58157e-05
Zm00001d047235	1080.11	0.224153	0.0532569	4.20889	2.56628e-05	0.000322576
Zm00001d047238	1312.76	-0.179601	0.0454724	-3.94968	7.8256e-05	0.00079546
Zm00001d029601	2261.29	0.336192	0.0681022	4.93658	7.95027e-07	1.78639e-05
Zm00001d047498	5256.9	0.0538731	0.0145879	3.69301	0.000221616	0.00186094
Zm00001d042468	419.575	-0.18341	0.0442986	-4.14031	3.4684e-05	0.000412927
Zm00001d028056	9028.91	0.243642	0.0636711	3.82658	0.000129936	0.00120335
Zm00001d046540	39.6463	-0.44431	0.120078	-3.7002	0.000215433	0.00181778
Zm00001d046549	1651.45	-0.226089	0.0249309	-9.06862	1.20539e-19	1.67615e-16
Zm00001d001139	32925.5	-0.382735	0.102655	-3.72836	0.000192728	0.00166149
Zm00001d000288	182.894	0.518142	0.135169	3.8333	0.000126435	0.00117562
Zm00001d048329	3337.54	-0.456358	0.100346	-4.54786	5.41952e-06	8.78335e-05
Zm00001d010294	824.752	0.0619978	0.0166369	3.72652	0.00019414	0.00167107
Zm00001d011520	88.9279	0.453511	0.141653	3.20156	0.00136685	0.00820314
Zm00001d011525	3144.72	0.24253	0.0619228	3.91665	8.97894e-05	0.000892152
Zm00001d006640	398.477	-0.188116	0.0579989	-3.24345	0.00118092	0.00727572
Zm00001d018364	3252.96	0.192027	0.0351823	5.45806	4.81369e-08	1.65685e-06
Zm00001d017800	22.6495	-0.417197	0.12465	-3.34694	0.000817099	0.00538874
Zm00001d017808	1715.72	-0.11188	0.0213366	-5.24356	1.57507e-07	4.52523e-06
Zm00001d017809	5081.95	-0.182153	0.0413928	-4.40059	1.07957e-05	0.000154923
Zm00001d007208	1974.75	-0.190799	0.0459277	-4.15435	3.26216e-05	0.000392405
Zm00001d015526	782.104	-0.150335	0.0376874	-3.989	6.63529e-05	0.000697671
Zm00001d053293	74.0317	0.701766	0.171654	4.08825	4.34644e-05	0.00049419
Zm00001d053290	5121.65	0.110138	0.0297944	3.6966	0.000218507	0.0018387
Zm00001d053296	5060.44	0.139495	0.0377899	3.69133	0.000223087	0.00186983
Zm00001d053295	6430.53	0.134837	0.0276653	4.87387	1.09434e-06	2.33933e-05
Zm00001d019180	9743.76	0.103993	0.0308021	3.37615	0.000735074	0.00495832
Zm00001d039426	109.033	0.540749	0.089448	6.0454	1.49037e-09	8.7487e-08
ENSRNA049478201	4794.85	-0.374293	0.0987123	-3.79175	0.000149587	0.00135422
ENSRNA049478203	215.772	-0.327309	0.102828	-3.18306	0.00145728	0.00862491
ENSRNA049478205	113.044	-0.395026	0.106837	-3.69747	0.000217759	0.00183462
Zm00001d013271	699.924	0.431055	0.0589094	7.31726	2.53089e-13	5.41434e-11
Zm00001d036297	945.079	-0.169511	0.042019	-4.03415	5.48008e-05	0.000595193
Zm00001d020497	2036.64	0.76423	0.0712452	10.7268	7.62249e-27	3.02842e-23
Zm00001d020496	614.607	0.565084	0.0601528	9.39415	5.76798e-21	1.00258e-17
Zm00001d015893	2225.69	-0.0661393	0.0189762	-3.48538	0.000491436	0.00356013
Zm00001d017037	3454.05	0.148431	0.044403	3.34281	0.000829345	0.00545141
Zm00001d017033	414.464	0.644476	0.141716	4.54768	5.42413e-06	8.78569e-05
Zm00001d003064	156.875	-0.300096	0.079956	-3.75327	0.000174546	0.00153132
Zm00001d051336	4888.42	0.142969	0.0275839	5.18304	2.18295e-07	5.9345e-06
Zm00001d051334	144.076	0.580179	0.112005	5.17996	2.21937e-07	6.01587e-06
Zm00001d003062	7.19015	-1.08442	0.250246	-4.33342	1.46812e-05	0.000201728
Zm00001d003068	749.209	-0.791712	0.117953	-6.7121	1.91844e-11	2.29972e-09
Zm00001d008726	1711.57	0.167802	0.0319109	5.25844	1.45286e-07	4.2532e-06
Zm00001d008725	3426	0.27657	0.0862057	3.20826	0.00133542	0.00804402
Zm00001d008722	25.3191	0.346591	0.107966	3.21018	0.00132652	0.00799562
Zm00001d028863	161.295	0.267697	0.0773764	3.45968	0.000540822	0.00384872
Zm00001d028866	309.997	-0.269261	0.0846338	-3.18148	0.00146526	0.00866659
Zm00001d047960	1360.59	0.112255	0.026937	4.16729	3.0824e-05	0.00037467
Zm00001d002005	18.4469	0.524678	0.120978	4.33697	1.4446e-05	0.000198852
Zm00001d040567	48247	0.215245	0.037303	5.77018	7.91848e-09	3.55417e-07
Zm00001d035288	2749.76	-0.13289	0.0323826	-4.10375	4.06505e-05	0.00046988
Zm00001d033870	133.607	0.192036	0.0530268	3.62148	0.000292919	0.00235172
Zm00001d031280	323.331	-0.131666	0.0298351	-4.41312	1.01893e-05	0.000147745
Zm00001d005959	207.473	-0.271583	0.0631182	-4.30276	1.68682e-05	0.000227067
Zm00001d042355	1631.92	-0.0844203	0.0208639	-4.04625	5.20457e-05	0.000572287
Zm00001d041596	66.9572	0.937433	0.184489	5.08125	3.74963e-07	9.4008e-06
Zm00001d011721	125.068	0.224464	0.0568018	3.9517	7.7599e-05	0.000790281
Zm00001d025152	22.0529	-0.313642	0.0955242	-3.28338	0.00102572	0.00644954
Zm00001d011093	4344.7	0.198195	0.0432225	4.58547	4.52967e-06	7.58293e-05
Zm00001d043911	1036.09	0.129696	0.0333868	3.88464	0.00010248	0.0009903
Zm00001d036777	2131.44	0.158307	0.0350282	4.51941	6.20126e-06	9.80439e-05
Zm00001d048023	1001.64	-0.173012	0.0351291	-4.92504	8.43446e-07	1.87507e-05
Zm00001d045610	1662.24	-0.182946	0.0537164	-3.40577	0.000659767	0.00453728
Zm00001d029906	27.4919	-0.84893	0.217554	-3.90216	9.53362e-05	0.000934907
Zm00001d043610	284.484	-0.512562	0.129282	-3.96468	7.34939e-05	0.000757014
Zm00001d043619	3312	0.116043	0.0318809	3.63989	0.000272754	0.00221665
Zm00001d025394	7.27517	-0.868072	0.236048	-3.67752	0.000235509	0.00195632
Zm00001d019348	1876.92	0.076243	0.0199408	3.82347	0.000131585	0.00121619
Zm00001d002940	963.499	0.267044	0.0786108	3.39704	0.000681193	0.00465929
Zm00001d002943	7206.58	-0.109734	0.0247027	-4.4422	8.90428e-06	0.000132262
Zm00001d002945	2790.61	0.0777522	0.0208986	3.72045	0.00019887	0.0017044
ZemaCr120	30063.5	-0.401644	0.0983001	-4.08589	4.39074e-05	0.000497208
Zm00001d032396	177.938	-0.140994	0.0361262	-3.90281	9.50816e-05	0.000932739
Zm00001d005480	453.036	-0.132969	0.0320402	-4.15007	3.32375e-05	0.000398606
Zm00001d032399	760.427	-0.349741	0.0607369	-5.75829	8.49694e-09	3.76887e-07
Zm00001d038139	1781.46	-0.109623	0.0243171	-4.50804	6.54291e-06	0.00010217
Zm00001d042052	2859.14	0.200424	0.0284655	7.04094	1.90944e-12	3.14221e-10
Zm00001d042050	93220.8	0.265004	0.0469362	5.64603	1.64192e-08	6.57973e-07
Zm00001d032646	455.372	-0.160647	0.0266106	-6.03695	1.57051e-09	9.13754e-08
Zm00001d040360	3240.18	-0.11121	0.0331886	-3.35085	0.000805643	0.00532868
Zm00001d001300	3764.4	-0.413816	0.102276	-4.04608	5.20822e-05	0.000572287
Zm00001d013829	3428.63	-0.158296	0.0369607	-4.28283	1.84532e-05	0.000245199
ENSRNA049478822	4083.28	-0.367471	0.0971123	-3.78398	0.000154341	0.00139092
ENSRNA049478827	679.172	-0.42466	0.0998176	-4.25436	2.09646e-05	0.000273602
Zm00001d051644	4269.54	-0.112422	0.0275403	-4.08208	4.46345e-05	0.000504196
Zm00001d018282	9426.54	-0.232813	0.0423517	-5.49713	3.86028e-08	1.38212e-06
Zm00001d014887	717.231	-0.321564	0.0491579	-6.54145	6.09271e-11	6.11713e-09
Zm00001d017619	68.0534	0.431864	0.0746291	5.7868	7.17391e-09	3.3032e-07
Zm00001d053641	978.841	0.0868548	0.0272123	3.19175	0.00141416	0.00842345
Zm00001d012067	622.757	-0.1707	0.0376102	-4.53867	5.66093e-06	9.10562e-05
Zm00001d012060	1561.31	0.0955693	0.0229891	4.15715	3.22244e-05	0.000388804
Zm00001d015754	1634.72	-0.104074	0.0309936	-3.3579	0.00078537	0.00522659
Zm00001d012399	179.156	-0.279341	0.0451495	-6.18701	6.13165e-10	4.20018e-08
Zm00001d012398	5523.13	0.301009	0.0455133	6.61365	3.7497e-11	4.07355e-09
Zm00001d012393	1184.09	0.159338	0.0453048	3.51702	0.000436421	0.00323981
Zm00001d012396	1268.18	0.0738177	0.0201632	3.66101	0.000251223	0.00206242
Zm00001d011123	2998.17	0.903464	0.0724282	12.4739	1.03597e-35	9.60375e-32
Zm00001d027982	1483.67	-0.218272	0.0664406	-3.28521	0.00101905	0.00641918
Zm00001d012932	646.205	0.116843	0.0332065	3.51869	0.000433683	0.00322491
Zm00001d044102	2682.33	-0.0824214	0.019463	-4.23478	2.28778e-05	0.000294562
Zm00001d044104	702.58	0.259475	0.0747215	3.47256	0.000515526	0.0037009
Zm00001d024546	61955.9	0.174557	0.0348713	5.00576	5.56431e-07	1.32264e-05
Zm00001d031727	16776.4	-0.293514	0.0886015	-3.31274	0.000923864	0.00592838
Zm00001d031720	364.021	-0.188045	0.0510064	-3.6867	0.000227184	0.0018985
Zm00001d023537	3048.15	-0.0768792	0.0200035	-3.84329	0.000121395	0.00113789
Zm00001d027895	7888.21	0.161351	0.0250003	6.45395	1.08974e-10	9.83981e-09
Zm00001d023539	302.727	-0.134066	0.0401704	-3.33743	0.000845572	0.00553192
Zm00001d028981	2154.13	0.0879978	0.0192821	4.5637	5.02589e-06	8.25866e-05
Zm00001d028984	1490.42	0.177008	0.0473101	3.74144	0.000182968	0.00159066
Zm00001d032409	96.5173	-0.319291	0.0727028	-4.39173	1.12451e-05	0.00016079
Zm00001d032400	1186.57	-0.159956	0.0312253	-5.12263	3.01302e-07	7.81669e-06
Zm00001d006308	2192.2	0.218089	0.052614	4.14507	3.39705e-05	0.000406105
Zm00001d037632	50.9543	0.497868	0.119493	4.16651	3.09294e-05	0.000375459
Zm00001d037631	40.7311	0.750391	0.157509	4.7641	1.89697e-06	3.6867e-05
Zm00001d039574	24.9207	0.584196	0.170781	3.42073	0.000624524	0.00433999
Zm00001d035679	930.078	-0.201429	0.0468753	-4.29712	1.73034e-05	0.00023169
Zm00001d030110	11298.2	0.124707	0.0227852	5.47316	4.42073e-08	1.5426e-06
Zm00001d040164	2198.12	0.0666056	0.0165404	4.02683	5.65329e-05	0.000610814
Zm00001d025425	779.55	0.114158	0.0254398	4.48738	7.2106e-06	0.000111038
Zm00001d035094	2570.48	-0.128423	0.0390655	-3.28738	0.00101125	0.00638164
Zm00001d035093	1255.42	-0.0768658	0.0231896	-3.31466	0.000917545	0.0058919
Zm00001d011119	4545.47	0.0814012	0.022028	3.69535	0.000219581	0.00184718
Zm00001d018738	34676.3	-0.36659	0.112681	-3.25334	0.00114057	0.00707257
Zm00001d007490	375.877	-0.124713	0.0368828	-3.38132	0.000721379	0.00487777
Zm00001d034597	1555.75	0.118945	0.0181512	6.55298	5.63987e-11	5.72447e-09
Zm00001d019062	49419.7	-0.246152	0.0632833	-3.88969	0.000100373	0.000974673
Zm00001d013607	3829.57	-0.0803178	0.0184823	-4.34566	1.3886e-05	0.000192995
Zm00001d047385	1529.46	0.111941	0.0265903	4.20986	2.5553e-05	0.000321709
Zm00001d017513	495.959	-0.201481	0.0417325	-4.82791	1.37972e-06	2.81935e-05
Zm00001d031801	1519.04	-0.241599	0.0607091	-3.97963	6.90234e-05	0.000720146
Zm00001d038302	550.479	0.137397	0.0433574	3.16893	0.00152999	0.008975
Zm00001d014378	1161.67	-0.0900952	0.0158207	-5.69476	1.23544e-08	5.19802e-07
Zm00001d033610	1200.96	-0.0988638	0.0264309	-3.74047	0.000183678	0.00159434
ENSRNA049478584	23032.3	-0.35793	0.0974756	-3.672	0.000240663	0.0019921
Zm00001d041719	7058.53	-0.227983	0.0589616	-3.86664	0.000110343	0.00105258
Zm00001d048833	1314.34	-0.137969	0.0392377	-3.51623	0.000437715	0.00324535
Zm00001d010982	2888.62	-0.084775	0.0266185	-3.18482	0.00144845	0.00858541
Zm00001d010987	772.726	-0.222844	0.0677446	-3.28948	0.00100373	0.0063414
Zm00001d040775	360.903	0.199332	0.0523756	3.80582	0.000141337	0.00129428
Zm00001d027934	2143.91	0.219845	0.0633326	3.47127	0.000517994	0.00371574
Zm00001d015138	77677.8	-0.150861	0.040432	-3.73123	0.000190543	0.00164674
Zm00001d010329	336.51	-0.109989	0.032489	-3.38542	0.000710698	0.00481932
Zm00001d015134	5795.88	0.0680911	0.01862	3.65688	0.000255301	0.00209075
Zm00001d015135	2719.98	0.164831	0.0286423	5.7548	8.67427e-09	3.82314e-07
Zm00001d010324	2579.52	-0.0848451	0.0223757	-3.79184	0.000149537	0.00135421
Zm00001d013982	1563.18	0.108295	0.0310773	3.48469	0.000492704	0.00356653
Zm00001d013985	1101	-0.15241	0.02874	-5.30307	1.13871e-07	3.43477e-06
Zm00001d013984	4539	0.086506	0.0227566	3.80136	0.000143904	0.00131298
Zm00001d016441	37482.9	-0.307239	0.0895152	-3.43225	0.000598595	0.00419439
Zm00001d016442	2697.43	0.126743	0.024831	5.10421	3.32185e-07	8.51708e-06
Zm00001d022176	537.289	-0.158913	0.0369792	-4.29736	1.72848e-05	0.000231554
Zm00001d038695	20.3933	0.786983	0.223903	3.51484	0.000440023	0.00325985
Zm00001d027619	29895.3	-0.259971	0.0617603	-4.20935	2.56106e-05	0.000322142
Zm00001d044056	2144.91	0.203289	0.0403583	5.03711	4.72622e-07	1.14796e-05
Zm00001d018077	21748.9	0.172214	0.041745	4.12538	3.7013e-05	0.000436358
Zm00001d018074	133.619	-0.179391	0.0519344	-3.45419	0.000551945	0.00391685
Zm00001d018072	1942.82	0.217647	0.0330425	6.58689	4.4915e-11	4.7137e-09
Zm00001d012216	48.7413	0.447212	0.0737171	6.06659	1.30651e-09	7.89567e-08
Zm00001d045466	240.234	-0.238844	0.052842	-4.51997	6.18487e-06	9.79541e-05
Zm00001d045465	866.779	-0.1994	0.0570159	-3.49728	0.000470032	0.00343459
Zm00001d028399	3077.85	0.403216	0.0969383	4.15951	3.18927e-05	0.000385639
Zm00001d028392	16887	0.263247	0.0492323	5.34704	8.94018e-08	2.79995e-06
Zm00001d030683	127.532	-0.291237	0.0746044	-3.90376	9.47103e-05	0.000929425
Zm00001d036689	325.951	-0.24277	0.0406607	-5.97063	2.36338e-09	1.29386e-07
Zm00001d024732	2924.54	0.121855	0.0325815	3.73999	0.00018403	0.0015964
Zm00001d023700	23.5314	0.785795	0.221609	3.54586	0.000391332	0.00297035
Zm00001d023707	76776.7	0.173346	0.0449361	3.8576	0.000114504	0.00108424
Zm00001d009520	1806.6	0.0542085	0.0130767	4.14543	3.3917e-05	0.000405755
Zm00001d010676	134.856	0.580897	0.0862949	6.73153	1.67886e-11	2.04784e-09
Zm00001d029422	4641.09	-0.142975	0.0274224	-5.21379	1.85021e-07	5.17149e-06
Zm00001d029426	4906.29	0.0825262	0.0206351	3.99931	6.35269e-05	0.000671001
Zm00001d043170	11464.6	0.147771	0.0391452	3.77495	0.000160043	0.00143026
Zm00001d042306	1873.63	-0.131413	0.0319461	-4.1136	3.89537e-05	0.000454422
Zm00001d038330	2756.34	-0.108467	0.0141939	-7.64181	2.14187e-14	6.92647e-12
Zm00001d036965	4338.17	-0.448789	0.102452	-4.38048	1.18418e-05	0.000168113
Zm00001d038547	14363	-0.196778	0.0296302	-6.64112	3.113e-11	3.46303e-09
Zm00001d018797	178006	0.201484	0.045087	4.46879	7.8664e-06	0.000119483
Zm00001d045819	639.531	-0.211127	0.0404262	-5.22253	1.76493e-07	4.97814e-06
Zm00001d034790	6192.82	-0.13264	0.0373658	-3.54978	0.000385556	0.00293453
Zm00001d006539	6841.28	-0.252853	0.0669324	-3.77774	0.000158255	0.00141975
Zm00001d040286	2853.23	0.0900262	0.025324	3.55498	0.00037801	0.00289004
Zm00001d040281	1923.94	0.122442	0.0342187	3.57822	0.000345942	0.00268293
Zm00001d011838	380.347	-0.331314	0.103262	-3.20847	0.00133445	0.00804167
Zm00001d031942	4485.66	0.128414	0.0234434	5.47763	4.31048e-08	1.51171e-06
Zm00001d011831	2571.95	0.0880111	0.0271237	3.24481	0.00117529	0.00725226
Zm00001d011833	63457.8	0.133508	0.0399452	3.34229	0.000830904	0.00545696
Zm00001d032163	94.8154	-0.250747	0.0683218	-3.67009	0.000242462	0.00200509
Zm00001d045102	375.091	0.14694	0.0400601	3.66798	0.000244474	0.00201992
Zm00001d000260	5465.83	-0.539032	0.112016	-4.81208	1.49364e-06	3.00996e-05
Zm00001d000261	66.3797	-0.55723	0.133076	-4.18731	2.82277e-05	0.000348759
Zm00001d005373	1924.72	-0.104311	0.0183505	-5.68435	1.31307e-08	5.47494e-07
Zm00001d005377	59.0429	-0.54839	0.125781	-4.35989	1.30128e-05	0.000182685
Zm00001d011302	185.157	-0.223656	0.0472289	-4.73557	2.18445e-06	4.13559e-05
Zm00001d021450	3531.64	0.330805	0.0706897	4.67968	2.87328e-06	5.23648e-05
Zm00001d021459	31.3407	0.601605	0.153268	3.92518	8.66635e-05	0.00086729
Zm00001d006882	311.148	0.386574	0.0809732	4.77409	1.80519e-06	3.55051e-05
Zm00001d041900	1138.08	-0.178015	0.0384026	-4.63551	3.56057e-06	6.23571e-05
Zm00001d019283	14722.3	-0.208027	0.0447436	-4.6493	3.33061e-06	5.92628e-05
Zm00001d004025	1165.11	-0.191835	0.033522	-5.72266	1.04871e-08	4.52183e-07
Zm00001d016077	877.623	0.156536	0.0402568	3.88843	0.000100895	0.000977946
Zm00001d016070	158057	-0.385481	0.060023	-6.42222	1.34305e-10	1.16724e-08
ENSRNA049479889	3087.84	-0.359694	0.095354	-3.7722	0.000161815	0.00144192
ENSRNA049479884	9160.97	-0.341838	0.0945439	-3.61566	0.000299587	0.0023942
ENSRNA049478420	10.3681	0.425437	0.127582	3.33462	0.000854152	0.00557494
Zm00001d013417	333.931	-0.235967	0.0426725	-5.52972	3.20736e-08	1.17678e-06
Zm00001d042341	767.204	-0.235433	0.0435017	-5.41205	6.23083e-08	2.05315e-06
Zm00001d017308	3041.09	-0.164598	0.041067	-4.00803	6.12283e-05	0.000651922
Zm00001d052996	277.012	-0.155636	0.0414969	-3.75055	0.000176444	0.00154311
Zm00001d050730	655.891	0.126455	0.0351563	3.59693	0.000321998	0.00253255
Zm00001d020411	1013.34	-0.117661	0.0368269	-3.19499	0.00139837	0.00835123
Zm00001d015811	102.22	0.156378	0.0451344	3.46472	0.000530788	0.00378507
Zm00001d015810	228.067	0.249301	0.0336945	7.39886	1.37355e-13	3.32172e-11
Zm00001d016897	4840.33	0.179548	0.0566676	3.16844	0.0015326	0.00898776
Zm00001d002739	1026.8	-0.307825	0.0833041	-3.6952	0.000219717	0.00184776
Zm00001d029154	2085.78	0.317304	0.0795693	3.98777	6.66978e-05	0.000700239
Zm00001d053559	7655.72	0.138707	0.0311043	4.45941	8.21839e-06	0.000123815
Zm00001d053557	33.3273	0.318345	0.0947164	3.36103	0.000776527	0.00517657
Zm00001d040477	7043.79	0.11432	0.0355769	3.21332	0.0013121	0.00792698
Zm00001d034283	95843.1	0.149034	0.0430287	3.46359	0.000533026	0.00380005
Zm00001d012401	2358.8	0.258399	0.0564949	4.57385	4.78848e-06	7.94584e-05
Zm00001d012400	953.112	-0.196513	0.0302973	-6.48616	8.80546e-11	8.16295e-09
Zm00001d035207	981.668	0.11595	0.0356564	3.25186	0.00114651	0.00709991
Zm00001d035200	2230.25	0.219263	0.0444946	4.92785	8.31379e-07	1.86163e-05
Zm00001d035201	10410.8	-0.155586	0.0293689	-5.29765	1.17299e-07	3.51911e-06
Zm00001d030526	27503.9	0.172202	0.0331388	5.19638	2.03202e-07	5.56774e-06
Zm00001d020351	167.235	-0.765559	0.123024	-6.22284	4.88238e-10	3.45506e-08
Zm00001d020357	1721.47	-0.138601	0.0286513	-4.8375	1.31481e-06	2.72271e-05
Zm00001d045692	1796.71	-0.120033	0.029033	-4.13438	3.55919e-05	0.000422109
Zm00001d045695	1182.43	-0.127121	0.0392016	-3.24275	0.00118384	0.00729209
Zm00001d045696	3108.55	0.160239	0.0312235	5.132	2.86686e-07	7.50207e-06
Zm00001d025651	719.458	-0.151607	0.0398856	-3.80103	0.000144093	0.00131389
Zm00001d025656	404.127	-0.135446	0.0406388	-3.33293	0.000859372	0.00560476
Zm00001d007043	2420.19	-0.137453	0.0211149	-6.50979	7.52555e-11	7.29245e-09
Zm00001d036768	93.9039	-0.51729	0.119722	-4.32075	1.55498e-05	0.000211884
Zm00001d009193	432.55	0.149155	0.038666	3.85753	0.000114541	0.00108424
Zm00001d028588	62.9757	-0.561564	0.131491	-4.27075	1.94814e-05	0.000257249
Zm00001d028586	2064.31	-0.288077	0.0440363	-6.54181	6.07792e-11	6.11713e-09
Zm00001d043693	7061.07	0.0827494	0.0177944	4.65031	3.31432e-06	5.90436e-05
Zm00001d032316	3316.25	0.163931	0.0389941	4.20399	2.62248e-05	0.000328679
Zm00001d049400	3359.38	0.387094	0.0448907	8.62303	6.52068e-18	6.25333e-15
Zm00001d029214	1547.67	0.155669	0.0268018	5.80816	6.31626e-09	2.96225e-07
ENSRNA049479717	8.56024	-0.245403	0.0407088	-6.02824	1.65758e-09	9.54836e-08
Zm00001d021828	168.973	-0.300043	0.0511608	-5.86471	4.4993e-09	2.21862e-07
Zm00001d019926	898.597	-0.222348	0.0660151	-3.36813	0.000756788	0.00506948
Zm00001d019922	2127.98	0.125113	0.0157779	7.92963	2.19807e-15	9.40471e-13
Zm00001d005550	653.131	-0.403456	0.070259	-5.74242	9.33335e-09	4.04945e-07
Zm00001d005554	328.031	-0.161366	0.0369039	-4.3726	1.22777e-05	0.000173327
Zm00001d033194	1005.72	0.21226	0.0636963	3.33238	0.000861076	0.00560744
Zm00001d007897	16239.4	0.130863	0.0230552	5.67606	1.37836e-08	5.69593e-07
Zm00001d007898	599.103	-0.29029	0.042011	-6.90986	4.85126e-12	7.21489e-10
Zm00001d035569	320.865	-0.347233	0.0709062	-4.89708	9.72714e-07	2.11634e-05
Zm00001d048407	134.336	-0.402555	0.107208	-3.75489	0.000173415	0.00152477
Zm00001d023815	75.38	-0.83631	0.108761	-7.68942	1.47808e-14	4.89368e-12
Zm00001d000381	89.0354	0.249869	0.0702524	3.55673	0.000375494	0.00287523
Zm00001d032636	232.265	0.231424	0.0623312	3.71281	0.000204972	0.00174701
Zm00001d000039	18.5769	-0.650402	0.126076	-5.15882	2.48511e-07	6.62006e-06
Zm00001d000035	301.923	-0.126855	0.033858	-3.74669	0.000179183	0.0015631
Zm00001d018200	758.07	-0.23586	0.0739957	-3.18749	0.00143514	0.00852472
Zm00001d018204	907.604	0.19118	0.0345191	5.53839	3.05256e-08	1.12593e-06
Zm00001d018207	6567.18	0.199493	0.0391304	5.09816	3.42965e-07	8.73816e-06
Zm00001d017920	15825.7	0.17982	0.0367777	4.88939	1.0115e-06	2.18916e-05
Zm00001d027460	1028.66	0.173882	0.0324582	5.35711	8.45626e-08	2.67855e-06
Zm00001d017691	536.008	0.0936684	0.0263746	3.55146	0.000383099	0.00292301
Zm00001d015208	1921.05	-0.120938	0.0221077	-5.47039	4.49042e-08	1.56104e-06
Zm00001d015201	219.619	-0.431222	0.102598	-4.20304	2.63353e-05	0.000329766
Zm00001d015205	5243.44	-0.263691	0.0412607	-6.39085	1.64963e-10	1.39446e-08
Zm00001d026222	107.858	0.771432	0.227375	3.39277	0.000691893	0.00471277
Zm00001d013331	1390.96	0.198237	0.0247749	8.0015	1.22912e-15	5.69716e-13
Zm00001d013333	13.8904	0.468681	0.134947	3.47309	0.000514511	0.00369457
Zm00001d013339	672.028	-0.243646	0.0536819	-4.5387	5.66032e-06	9.10562e-05
Zm00001d014642	107.353	-0.235616	0.0587407	-4.01112	6.04301e-05	0.000645324
Zm00001d051889	305.763	-0.21256	0.0435004	-4.8864	1.02697e-06	2.21686e-05
ZemaCp039	21.316	-0.334003	0.104618	-3.19261	0.00140995	0.00840198
ZemaCp031	201.379	-0.457285	0.107771	-4.2431	2.20453e-05	0.000285696
Zm00001d013599	3310.18	0.0766007	0.022627	3.38537	0.000710828	0.00481932
Zm00001d013592	206.114	0.443445	0.119299	3.7171	0.000201527	0.00172345
Zm00001d013597	1164.87	-0.119009	0.0271933	-4.37642	1.20645e-05	0.000170924
Zm00001d052816	1214.21	-0.0969609	0.0236569	-4.09863	4.15603e-05	0.000477337
Zm00001d052818	11.3631	-0.7476	0.172595	-4.33154	1.48071e-05	0.000202858
Zm00001d052819	14.8239	-0.751236	0.174612	-4.3023	1.69033e-05	0.000227421
Zm00001d017171	1004.78	-0.133857	0.0291216	-4.59648	4.29688e-06	7.26447e-05
Zm00001d049419	39.6952	0.633753	0.157652	4.01996	5.82072e-05	0.000625502
Zm00001d020622	1034.57	0.162776	0.0330456	4.9258	8.40178e-07	1.87229e-05
Zm00001d027813	1105.01	-0.152673	0.0430605	-3.54554	0.000391808	0.00297071
Zm00001d006279	10.8964	1.0153	0.181662	5.58896	2.28431e-08	8.79902e-07
Zm00001d012684	692.77	0.260355	0.0656734	3.96439	7.3584e-05	0.000757662
Zm00001d022669	9033.08	-0.808436	0.123577	-6.54198	6.07096e-11	6.11713e-09
Zm00001d051563	1649.79	-0.183199	0.0348412	-5.2581	1.45548e-07	4.25641e-06
Zm00001d003654	307.856	-0.163384	0.0378271	-4.31923	1.56573e-05	0.000213036
Zm00001d051564	1244.77	-0.190512	0.0483334	-3.94162	8.09332e-05	0.000816999
Zm00001d022088	3055.24	0.399598	0.110756	3.6079	0.000308681	0.00245348
Zm00001d028909	1329.61	-0.124983	0.0364665	-3.42733	0.000609557	0.00424979
Zm00001d047849	3078.75	-0.168924	0.0422283	-4.00025	6.32756e-05	0.000668856
Zm00001d047847	25188.2	0.112592	0.0356632	3.1571	0.00159345	0.00928743
Zm00001d047845	548.627	-0.535299	0.156791	-3.4141	0.000639934	0.00442827
Zm00001d052037	117.743	0.438745	0.0803786	5.45848	4.80221e-08	1.65495e-06
Zm00001d002296	1344.16	-0.158971	0.0340067	-4.67471	2.94364e-06	5.3437e-05
Zm00001d054107	6888.44	-0.0983058	0.0167147	-5.88138	4.06848e-09	2.06475e-07
Zm00001d035014	2240.54	-0.131227	0.0231055	-5.67946	1.35121e-08	5.60873e-07
Zm00001d030191	1278.9	0.124499	0.0394174	3.15848	0.00158594	0.00925492
Zm00001d000247	731.349	0.31446	0.0372113	8.45065	2.89694e-17	2.36962e-14
Zm00001d004521	99.1727	-0.287751	0.0707311	-4.06825	4.73684e-05	0.000531409
Zm00001d034949	2286.29	0.0708443	0.016273	4.3535	1.3398e-05	0.000187242
Zm00001d009013	945.608	0.151376	0.0284893	5.31345	1.07571e-07	3.28032e-06
Zm00001d009010	1116.7	0.41802	0.0924452	4.52181	6.1313e-06	9.72719e-05
Zm00001d004298	107.225	0.140041	0.0389219	3.598	0.000320674	0.00252458
Zm00001d045556	3281.37	0.179243	0.038395	4.66839	3.03566e-06	5.48164e-05
Zm00001d000243	9.53232	-0.170996	0.0395793	-4.32033	1.55793e-05	0.000212182
Zm00001d029822	3779.39	0.117149	0.0354017	3.30913	0.000935853	0.00599576
Zm00001d036736	313.276	0.24641	0.0629557	3.91402	9.07706e-05	0.000898371
Zm00001d018957	5869.25	-0.189579	0.03473	-5.45864	4.79806e-08	1.65495e-06
Zm00001d018959	8843.18	-0.112712	0.0313767	-3.5922	0.000327893	0.00256943
Zm00001d021626	5078.34	-0.14465	0.0330646	-4.37476	1.21564e-05	0.000171877
Zm00001d032293	5663.53	0.0890911	0.019565	4.5536	5.27368e-06	8.58702e-05
Zm00001d032295	1362.56	0.17746	0.0555078	3.19703	0.00138851	0.00829912
Zm00001d038071	382.607	0.12267	0.0302397	4.05659	4.97952e-05	0.000553278
Zm00001d038076	129.894	-0.144518	0.0435809	-3.31608	0.000912893	0.00587152
Zm00001d027351	1923.75	0.124236	0.0300213	4.13826	3.49956e-05	0.00041628
Zm00001d006100	5124.57	-0.141202	0.035733	-3.95159	7.76329e-05	0.000790281
Zm00001d006103	171.195	0.384208	0.0757375	5.07288	3.9183e-07	9.76451e-06
Zm00001d047302	7196.18	-0.261423	0.0521141	-5.01635	5.2661e-07	1.25605e-05
Zm00001d047303	677.095	0.128401	0.0307649	4.17362	2.99799e-05	0.000366493
ENSRNA049470085	101.71	-0.397648	0.107154	-3.71101	0.000206431	0.00175782
ENSRNA049479090	6940.69	-0.378391	0.0992095	-3.81406	0.000136701	0.00125679
Zm00001d039387	66220	-0.142883	0.0354635	-4.02902	5.60088e-05	0.000605623
Zm00001d049651	85.9166	0.226401	0.0611346	3.70332	0.000212796	0.00180171
Zm00001d049652	1451.16	-0.083453	0.0198905	-4.19562	2.72132e-05	0.000338777
Zm00001d039038	2016.11	-0.120452	0.0319207	-3.77348	0.000160986	0.00143684
Zm00001d034004	1578.2	-0.0760758	0.0226221	-3.3629	0.000771284	0.0051464
Zm00001d042847	1397.27	-0.369955	0.0537895	-6.87783	6.07724e-12	8.5794e-10
Zm00001d042841	1593.06	-0.197739	0.0338442	-5.84262	5.13864e-09	2.51603e-07
Zm00001d038925	2208.13	0.242741	0.0463327	5.23909	1.61374e-07	4.62202e-06
Zm00001d038923	4216.02	-0.172709	0.0328475	-5.2579	1.45711e-07	4.2567e-06
Zm00001d038920	410.758	0.273963	0.0511546	5.35558	8.5282e-08	2.69552e-06
Zm00001d016998	1249.41	0.160439	0.0411623	3.8977	9.71094e-05	0.000949283
Zm00001d016991	50289.9	0.318451	0.0935321	3.40472	0.000662325	0.00455375
Zm00001d023841	68.3891	-0.341831	0.0851717	-4.01343	5.98425e-05	0.000640107
Zm00001d051760	1443.23	-0.171034	0.0368379	-4.64287	3.43597e-06	6.05563e-05
Zm00001d000176	2773.14	0.185263	0.0412138	4.49518	6.95117e-06	0.00010734
Zm00001d021246	471.948	0.257499	0.0603206	4.26883	1.96498e-05	0.000259118
Zm00001d027694	21554.1	0.105338	0.0330295	3.18922	0.00142659	0.00848036
Zm00001d052239	1821.03	0.172636	0.0316392	5.4564	4.85881e-08	1.67031e-06
Zm00001d026560	8906.24	0.271045	0.0488569	5.54773	2.894e-08	1.07457e-06
Zm00001d021695	6559.87	-0.429384	0.121361	-3.53808	0.000403052	0.00304022
Zm00001d012292	85.6015	-0.69152	0.143504	-4.81883	1.44399e-06	2.92702e-05
Zm00001d053183	139.854	-0.324098	0.0800454	-4.04893	5.14522e-05	0.000566708
Zm00001d053181	310.831	-0.204418	0.0481946	-4.24152	2.22015e-05	0.000287184
Zm00001d012382	147.062	0.30521	0.0953456	3.2011	0.00136906	0.00821464
Zm00001d021032	675.016	0.120899	0.0224899	5.3757	7.62864e-08	2.4584e-06
Zm00001d012878	7850.2	-0.137806	0.0365572	-3.7696	0.000163509	0.00145562
Zm00001d028311	1360.32	0.212898	0.0512356	4.15527	3.24911e-05	0.000391004
Zm00001d023479	256.005	-0.457966	0.0662861	-6.90893	4.88314e-12	7.22367e-10
Zm00001d020877	26662.9	0.341216	0.070923	4.81108	1.50117e-06	3.02091e-05
Zm00001d020876	407.592	0.363114	0.094181	3.85549	0.000115496	0.00109217
Zm00001d023788	705.864	-0.117713	0.0254392	-4.62724	3.70576e-06	6.44131e-05
Zm00001d038101	720.577	0.176942	0.0400651	4.41635	1.00381e-05	0.000146162
Zm00001d008619	6857.82	0.143695	0.0256	5.61309	1.98743e-08	7.81789e-07
Zm00001d008613	1061.75	0.159452	0.028659	5.56376	2.64021e-08	9.89579e-07
Zm00001d008610	7332.64	-0.179182	0.0378932	-4.7286	2.26074e-06	4.24821e-05
Zm00001d008617	4529.77	0.0420723	0.0127146	3.30896	0.000936427	0.00599792
Zm00001d008614	1307.95	-0.0653916	0.0159949	-4.08828	4.3458e-05	0.00049419
Zm00001d051203	8474.4	-0.147497	0.0233114	-6.32727	2.49532e-10	1.98278e-08
Zm00001d051249	516.586	0.190551	0.0311705	6.11318	9.76667e-10	6.20139e-08
Zm00001d042078	453.943	0.131662	0.0317919	4.14135	3.45264e-05	0.000411402
Zm00001d002823	11097.1	-0.319609	0.0687766	-4.64706	3.367e-06	5.96431e-05
Zm00001d047006	1484.63	0.0797353	0.0226989	3.51274	0.000443511	0.00327783
Zm00001d000391	578.068	0.103361	0.0237251	4.35664	1.32077e-05	0.000184954
Zm00001d041525	1733.34	0.146079	0.043801	3.33505	0.000852834	0.00556765
Zm00001d033092	273.038	0.301803	0.0652467	4.62556	3.73584e-06	6.48143e-05
Zm00001d037770	2177.33	-0.132088	0.0286009	-4.61833	3.86848e-06	6.66169e-05
Zm00001d039631	212.904	0.356197	0.0645266	5.52015	3.38705e-08	1.23456e-06
zma-MIR156e	75.9434	0.333379	0.0966342	3.44991	0.000560774	0.00396534
zma-MIR156j	7.96965	0.549455	0.170781	3.21731	0.00129398	0.00783791
Zm00001d035737	16410.6	0.139375	0.041836	3.33145	0.000863948	0.00562043
Zm00001d035731	2022.57	-0.0617254	0.0190007	-3.24859	0.0011598	0.00717422
Zm00001d046363	6957.93	0.180435	0.0317052	5.69104	1.26266e-08	5.28057e-07
Zm00001d046366	2296.27	-0.132994	0.0189531	-7.01702	2.26658e-12	3.68631e-10
Zm00001d040205	1874.41	-0.171932	0.0456984	-3.76233	0.000168339	0.00148578
Zm00001d010128	15466.2	0.135014	0.0297169	4.54335	5.53681e-06	8.9318e-05
Zm00001d020285	113.444	-0.355495	0.0883353	-4.02439	5.71238e-05	0.00061481
Zm00001d029482	9087.92	0.18985	0.0438085	4.33363	1.4667e-05	0.000201634
Zm00001d035198	835.949	0.0870264	0.0231466	3.75979	0.000170053	0.00149852
Zm00001d035199	640.889	-0.132829	0.0340721	-3.89848	9.67968e-05	0.000947226
Zm00001d009932	14.5858	-0.724391	0.200792	-3.60766	0.000308966	0.00245418
Zm00001d009938	11686.8	-0.254336	0.06402	-3.97276	7.10432e-05	0.000736958
Zm00001d011386	4898.4	-0.169464	0.049562	-3.41923	0.000627984	0.00435859
Zm00001d044278	370.716	-0.195031	0.0342294	-5.69775	1.21401e-08	5.1156e-07
Zm00001d000409	464.447	0.263714	0.0570773	4.6203	3.83183e-06	6.61496e-05
Zm00001d007754	1009.22	-0.26662	0.0457428	-5.82868	5.58685e-09	2.6975e-07
Zm00001d003833	6751.63	0.428621	0.0509248	8.41675	3.87085e-17	2.99034e-14
Zm00001d034814	1259.25	-0.0970997	0.0299285	-3.24439	0.00117703	0.00726142
Zm00001d040082	6144.67	-0.11013	0.0273051	-4.03331	5.49961e-05	0.00059676
ENSRNA049479804	1110.6	-0.573112	0.111534	-5.13846	2.76994e-07	7.30188e-06
Zm00001d019234	1083.49	-0.0951213	0.0214811	-4.42813	9.50528e-06	0.000139869
Zm00001d047110	199.26	0.278713	0.0570095	4.88888	1.01409e-06	2.19308e-05
Zm00001d005864	563.259	0.107521	0.0251481	4.27553	1.90687e-05	0.000252533
Zm00001d038221	485.019	-0.275594	0.081698	-3.37333	0.000742657	0.00499856
Zm00001d038222	616.448	0.215616	0.0680846	3.16688	0.00154086	0.00902356
Zm00001d038225	1383.9	0.0849247	0.0253276	3.35304	0.000799279	0.00530174
Zm00001d041610	294.521	-0.200233	0.0415815	-4.81543	1.46882e-06	2.97087e-05
Zm00001d048979	13944.4	-0.163134	0.0442936	-3.68302	0.000230486	0.00192033
Zm00001d033058	942.881	0.149468	0.0341639	4.37503	1.21417e-05	0.000171756
Zm00001d039179	284.141	-0.272496	0.0566206	-4.81266	1.48934e-06	3.00527e-05
Zm00001d010244	323.526	0.149662	0.0423916	3.53048	0.000414813	0.00311646
Zm00001d039750	1255.56	0.132029	0.0253948	5.19905	2.00306e-07	5.51554e-06
Zm00001d049379	509.215	-0.153505	0.0487182	-3.15088	0.00162779	0.00945484
Zm00001d049371	1441.28	0.0981939	0.0250697	3.91683	8.97192e-05	0.000892092
Zm00001d049370	588.395	0.174477	0.047627	3.66341	0.000248875	0.0020488
Zm00001d049375	5130.5	-0.291625	0.0727557	-4.00828	6.11614e-05	0.000651459
ENSRNA049478748	10029.8	-0.339892	0.094252	-3.60621	0.000310707	0.00246325
Zm00001d030666	3815.01	-0.132327	0.0304929	-4.33959	1.42747e-05	0.000197215
ENSRNA049478956	9595.27	-0.382234	0.0966449	-3.95504	7.65223e-05	0.000781838
Zm00001d022238	1653.25	-0.119606	0.0262364	-4.55879	5.14503e-06	8.41697e-05
Zm00001d026705	812.135	0.103988	0.0327013	3.17995	0.00147303	0.00870143
Zm00001d026700	6915.51	-0.158116	0.0385703	-4.09943	4.1417e-05	0.000476561
Zm00001d014977	7305.48	-0.102252	0.0242108	-4.22339	2.40653e-05	0.000305887
Zm00001d018625	4130.7	-0.304985	0.0738354	-4.1306	3.61811e-05	0.000428002
Zm00001d012484	362.746	-0.84054	0.133814	-6.28141	3.35517e-10	2.52875e-08
Zm00001d025307	307.567	0.159425	0.030415	5.24167	1.59128e-07	4.56237e-06
Zm00001d044079	33.7668	-0.992657	0.312306	-3.17848	0.0014805	0.00873627
Zm00001d031611	4810.74	-0.171023	0.0358873	-4.76556	1.88333e-06	3.66423e-05
Zm00001d023620	506.197	-0.207426	0.0420372	-4.93435	8.04199e-07	1.80513e-05
Zm00001d023629	556.991	0.122451	0.0350396	3.49465	0.000474678	0.00346036
Zm00001d053819	264.74	-0.377997	0.101545	-3.72247	0.000197287	0.00169187
Zm00001d009773	3028.57	-0.356542	0.0451578	-7.89546	2.89237e-15	1.16579e-12
Zm00001d009771	6128.25	0.134966	0.03848	3.50742	0.000452481	0.00332732
Zm00001d036345	20660.2	0.186536	0.0401472	4.64631	3.3793e-06	5.97848e-05
Zm00001d022578	910.408	-0.185789	0.0375653	-4.94576	7.58468e-07	1.71913e-05
Zm00001d008795	211.443	-0.536081	0.138727	-3.8643	0.000111409	0.00106037
Zm00001d029297	230.31	-0.175106	0.0512659	-3.41565	0.000636311	0.00440868
Zm00001d033446	231.554	0.693105	0.136098	5.09269	3.53017e-07	8.94149e-06
Zm00001d031533	395.516	-0.155911	0.0362619	-4.29957	1.71127e-05	0.000229692
Zm00001d003767	112846	0.27875	0.0446269	6.24623	4.2049e-10	3.0388e-08
Zm00001d004933	220.018	-0.360015	0.0576179	-6.24832	4.14886e-10	3.03192e-08
Zm00001d004930	3859.33	-0.0853423	0.0263197	-3.24252	0.00118477	0.0072961
Zm00001d026632	1142.88	0.563219	0.161605	3.48516	0.000491842	0.00356214
Zm00001d036620	669.744	-0.0918136	0.0195401	-4.69873	2.61785e-06	4.83755e-05
Zm00001d036626	1398.79	-0.168363	0.0412144	-4.08505	4.40677e-05	0.0004984
Zm00001d043800	683.17	0.184005	0.0437187	4.20884	2.56683e-05	0.000322576
Zm00001d010082	3917.59	-0.0850429	0.0216526	-3.92761	8.57946e-05	0.000860452
Zm00001d039409	3912.43	0.0768514	0.0238878	3.21718	0.00129456	0.00783866
Zm00001d040014	142.115	-0.6684	0.182967	-3.65312	0.00025907	0.00211787
Zm00001d045065	587.411	0.0734132	0.0211658	3.46848	0.000523408	0.00374854
Zm00001d000308	853.501	0.230107	0.0540656	4.25607	2.08048e-05	0.000271771
Zm00001d000302	6593.86	0.175728	0.02174	8.08316	6.31076e-16	3.25016e-13
ENSRNA049997353	23.1356	0.536194	0.101878	5.26308	1.4166e-07	4.154e-06
Zm00001d011617	594.19	0.100584	0.0236311	4.25645	2.07698e-05	0.000271442
Zm00001d012643	1066.01	0.106066	0.0222065	4.77635	1.78505e-06	3.51568e-05
Zm00001d012641	67.5717	0.318046	0.0886208	3.58885	0.000332146	0.00259257
Zm00001d012640	1794.06	0.120683	0.0257112	4.69382	2.68156e-06	4.93886e-05
Zm00001d016731	9718.96	-0.0724443	0.0220961	-3.2786	0.00104322	0.0065359
Zm00001d013512	2397.57	0.126961	0.0179408	7.07665	1.47681e-12	2.55104e-10
Zm00001d017466	48.0697	0.726756	0.108051	6.72601	1.74377e-11	2.10852e-09
Zm00001d049948	4028.61	0.105912	0.0198668	5.33108	9.76324e-08	3.02367e-06
Zm00001d049496	3786.07	0.13152	0.0206695	6.36301	1.97835e-10	1.6375e-08
Zm00001d049239	17401.5	-0.21182	0.0562208	-3.76764	0.000164798	0.00146194
Zm00001d049232	6628.56	0.139614	0.0307981	4.53319	5.80987e-06	9.30214e-05
Zm00001d024980	32537.3	-0.194728	0.0586061	-3.32266	0.00089162	0.005756
Zm00001d015009	388.901	0.0991448	0.0259633	3.81865	0.000134183	0.00123528
ZemaCp020	1024.79	-0.237147	0.0747263	-3.17355	0.00150589	0.00885981
Zm00001d051075	2588.61	-0.0969819	0.0221082	-4.38668	1.15091e-05	0.00016406
Zm00001d029053	1271.98	-0.119889	0.037958	-3.15846	0.00158602	0.00925492
Zm00001d007445	215.968	-0.269132	0.0779681	-3.45183	0.000556805	0.00394624
Zm00001d026271	1661.84	0.212449	0.0590037	3.6006	0.000317486	0.00250627
Zm00001d002160	27.8782	1.06951	0.193965	5.51397	3.50834e-08	1.2721e-06
Zm00001d002166	6496.74	-0.0902397	0.0258076	-3.49663	0.000471169	0.00343929
Zm00001d002169	4964.31	-0.141903	0.0308677	-4.59714	4.28327e-06	7.25027e-05
Zm00001d051692	181.853	-0.372352	0.102383	-3.63685	0.000275994	0.00223911
Zm00001d053697	1060.08	-0.123365	0.0250565	-4.92348	8.50176e-07	1.88551e-05
Zm00001d033933	861.953	-0.210582	0.0273023	-7.71296	1.22929e-14	4.18559e-12
Zm00001d033935	3254.25	-0.108969	0.0338569	-3.21853	0.0012885	0.0078139
Zm00001d028094	10144.9	0.251028	0.0588384	4.26641	1.98647e-05	0.000261581
Zm00001d021721	5494.18	0.0650426	0.0163798	3.97092	7.15964e-05	0.000742418
Zm00001d040274	3522.98	-0.0688065	0.0163126	-4.218	2.46478e-05	0.000312149
Zm00001d010152	2128.6	0.0894379	0.0224267	3.988	6.66323e-05	0.000699815
Zm00001d045263	1198.22	0.105373	0.033104	3.18308	0.00145719	0.00862491
Zm00001d040278	5271.06	-0.114785	0.0307662	-3.73089	0.000190806	0.00164849
Zm00001d025118	401.191	-0.0992213	0.0230047	-4.3131	1.60985e-05	0.000218717
Zm00001d029055	4714.74	-0.144688	0.0253819	-5.70045	1.19489e-08	5.05032e-07
Zm00001d052525	2696.1	0.297991	0.0806826	3.69337	0.0002213	0.00185938
Zm00001d029051	35.0601	0.298913	0.0905114	3.3025	0.000958287	0.006107
Zm00001d049464	977.005	0.256685	0.0428119	5.99565	2.02668e-09	1.13637e-07
Zm00001d025421	3278.78	0.211454	0.0314493	6.72363	1.77248e-11	2.13396e-09
Zm00001d022122	844.57	0.178648	0.0431906	4.13626	3.53012e-05	0.000419377
Zm00001d031428	1523.38	-0.669339	0.190831	-3.5075	0.000452345	0.0033272
Zm00001d031420	780.672	0.16523	0.0325184	5.08112	3.75207e-07	9.4008e-06
Zm00001d007560	317.576	-1.08525	0.10553	-10.2838	8.33367e-25	2.5752e-21
Zm00001d028770	1112.3	0.222733	0.0407624	5.46419	4.65036e-08	1.6106e-06
Zm00001d024646	335.289	-0.230731	0.0508911	-4.53382	5.79253e-06	9.28508e-05
Zm00001d024647	280.428	-0.142021	0.0357843	-3.96882	7.22295e-05	0.000747034
Zm00001d043955	3729.82	-0.196689	0.0303307	-6.4848	8.88487e-11	8.2092e-09
Zm00001d009638	14230.1	-0.232571	0.0432772	-5.37398	7.70165e-08	2.47906e-06
Zm00001d009631	3173.38	0.402402	0.071124	5.65775	1.53372e-08	6.22601e-07
Zm00001d008323	1750.74	0.0998177	0.0283608	3.51956	0.000432261	0.0032195
Zm00001d008320	3065.51	0.14679	0.0324807	4.51929	6.20464e-06	9.80439e-05
Zm00001d008327	744.061	-0.320424	0.0674085	-4.75347	1.99954e-06	3.85105e-05
Zm00001d043370	1068.77	-0.158422	0.0429809	-3.68587	0.000227924	0.00190355
Zm00001d002163	1964.28	0.266738	0.0534147	4.99372	5.92268e-07	1.39708e-05
Zm00001d039305	4097.43	-0.14154	0.027845	-5.08314	3.71246e-07	9.32902e-06
Zm00001d048524	8715.32	0.0980076	0.0297451	3.29491	0.000984521	0.00624413
Zm00001d048527	2157.55	0.249916	0.0249253	10.0266	1.16478e-23	2.69947e-20
Zm00001d004768	1565.41	-0.160799	0.0456367	-3.52345	0.000425962	0.00318624
Zm00001d045926	878.029	-0.164592	0.0446579	-3.68562	0.000228148	0.00190376
Zm00001d040733	1228.15	-0.2901	0.0705776	-4.11037	3.95023e-05	0.000458734
Zm00001d048291	9559.23	-0.182295	0.027653	-6.59224	4.33247e-11	4.57575e-09
Zm00001d006401	1194.35	0.113106	0.0353756	3.1973	0.00138721	0.00829313
Zm00001d027904	2001.31	0.178228	0.0489025	3.64455	0.000267863	0.00218078
Zm00001d011498	37.2295	-1.46777	0.23177	-6.33287	2.40646e-10	1.9287e-08
Zm00001d015329	725.41	-0.178643	0.0400134	-4.46459	8.02238e-06	0.000121322
Zm00001d007446	15977.6	0.122954	0.033874	3.62973	0.00028372	0.00228976
Zm00001d015327	94202.4	-0.1114	0.023465	-4.74751	2.05934e-06	3.94709e-05
Zm00001d015493	1739.84	-0.0928111	0.028684	-3.23564	0.00121369	0.00744298
Zm00001d026070	3145.11	0.401656	0.0755179	5.31869	1.04516e-07	3.2105e-06
Zm00001d053107	2246.16	-0.182395	0.0502778	-3.62774	0.000285913	0.00230479
Zm00001d006193	44719.7	-0.311101	0.0669286	-4.64825	3.34762e-06	5.94133e-05
Zm00001d011357	549.003	-0.219514	0.0448266	-4.89696	9.73284e-07	2.11634e-05
Zm00001d025753	111.073	-1.06135	0.202218	-5.24855	1.53301e-07	4.42727e-06
Zm00001d025752	183.346	-0.428089	0.122218	-3.50267	0.000460626	0.00337295
Zm00001d011353	3328.96	0.0654798	0.0167982	3.89803	9.69792e-05	0.000948344
Zm00001d032042	249.038	0.41775	0.123155	3.39208	0.00069365	0.00472126
Zm00001d010958	457.913	-0.19561	0.0331592	-5.89914	3.6541e-09	1.88193e-07
Zm00001d010954	1502.78	-0.0878432	0.0217546	-4.03791	5.39293e-05	0.000587785
Zm00001d048888	60.0474	-0.286397	0.0844739	-3.39036	0.000698005	0.00474511
Zm00001d020705	68.2847	0.593739	0.0837786	7.08699	1.37057e-12	2.38231e-10
Zm00001d048346	5715.61	-0.122216	0.0287443	-4.25182	2.12045e-05	0.000276214
Zm00001d008690	1722.05	-0.158658	0.0334278	-4.7463	2.07169e-06	3.9653e-05
Zm00001d029393	3495.77	0.103635	0.0251895	4.11421	3.88511e-05	0.000453796
Zm00001d032945	399.655	-0.199806	0.0581358	-3.43689	0.000588434	0.0041336
Zm00001d002641	1168.86	0.229587	0.0462854	4.96025	7.04026e-07	1.61548e-05
Zm00001d002395	4239.57	-0.119672	0.0370264	-3.23208	0.00122893	0.00751906
Zm00001d038752	59.5048	-0.418194	0.121977	-3.42847	0.000606994	0.00423827
Zm00001d028117	6154.35	-0.124058	0.0338768	-3.66202	0.000250231	0.0020571
Zm00001d028114	574.796	-0.109341	0.0306795	-3.56398	0.00036527	0.00280855
Zm00001d034240	45.2123	-0.529938	0.090891	-5.83048	5.52693e-09	2.67321e-07
Zm00001d034245	9681.34	0.156468	0.0310563	5.0382	4.69932e-07	1.14242e-05
Zm00001d035115	6469.07	0.292187	0.0305533	9.56317	1.14208e-21	2.26873e-18
Zm00001d030090	2492.89	0.295067	0.0704522	4.18819	2.81187e-05	0.000348023
Zm00001d030091	369.828	-0.139348	0.0297386	-4.68576	2.78919e-06	5.09994e-05
Zm00001d006663	82348.6	0.217003	0.0492773	4.40371	1.06416e-05	0.000153026
Zm00001d030639	379.783	-0.121936	0.0376061	-3.24246	0.00118502	0.0072961
Zm00001d031325	9365.1	-0.333963	0.103979	-3.21183	0.00131895	0.00795953
Zm00001d036672	78.2519	0.168484	0.0528677	3.18689	0.0014381	0.00853862
Zm00001d045764	566.285	-0.136035	0.0321392	-4.23267	2.3093e-05	0.000296373
Zm00001d039919	92.4953	0.29938	0.090751	3.29892	0.000970581	0.00617544
Zm00001d035802	3234.53	-0.10283	0.0220439	-4.66478	3.08942e-06	5.55038e-05
ENSRNA049478138	8455.43	-0.352262	0.102463	-3.43794	0.000586153	0.00411997
Zm00001d003258	1133.93	-0.160092	0.027537	-5.81372	6.11013e-09	2.89487e-07
Zm00001d003256	1509.25	0.075517	0.020879	3.61689	0.000298163	0.00238556
Zm00001d003250	3707.24	0.116116	0.0277021	4.19161	2.76985e-05	0.000344202
Zm00001d003251	243.946	-0.293599	0.0536511	-5.47236	4.44073e-08	1.54763e-06
ENSRNA049478131	3512.05	-0.393673	0.0982578	-4.00653	6.16175e-05	0.000654063
ENSRNA049478136	6013.47	-0.372273	0.100692	-3.69715	0.000218033	0.00183584
Zm00001d047269	178.016	-0.302514	0.0801338	-3.77511	0.000159939	0.00142979
Zm00001d034768	3900.72	-0.108119	0.0258489	-4.18274	2.88014e-05	0.000354894
ENSRNA049477719	165.302	-0.479521	0.12928	-3.70918	0.000207933	0.00176845
Zm00001d034766	2317.54	-0.149042	0.0415194	-3.58969	0.000331069	0.00258561
Zm00001d042922	13244.5	-0.276944	0.0864145	-3.20483	0.00135142	0.00812632
Zm00001d042921	6621.16	0.183551	0.0390033	4.70604	2.52569e-06	4.69532e-05
Zm00001d042926	145.893	-0.800439	0.160044	-5.00138	5.69227e-07	1.3473e-05
Zm00001d042924	202.876	-0.126094	0.0289249	-4.35936	1.30441e-05	0.000182993
Zm00001d049049	1960.54	0.10695	0.0248937	4.29627	1.73697e-05	0.000232356
Zm00001d038846	1521.69	0.200079	0.0396262	5.04917	4.43741e-07	1.08444e-05
Zm00001d048317	643.261	0.232688	0.0627482	3.70828	0.000208669	0.00177308
Zm00001d048311	621.521	0.54766	0.130486	4.19709	2.7037e-05	0.000337138
Zm00001d011512	1932.41	0.0884397	0.026109	3.38733	0.000705774	0.00479089
Zm00001d011517	5715.34	0.110424	0.0218337	5.05752	4.24743e-07	1.04781e-05
Zm00001d011515	176.8	1.13421	0.261203	4.34226	1.41023e-05	0.000195513
Zm00001d040527	254.022	0.226532	0.0628982	3.60157	0.000316307	0.0024991
Zm00001d018337	944.177	-0.107397	0.0333739	-3.21798	0.00129096	0.0078254
Zm00001d018330	642.717	-0.193331	0.0315848	-6.12101	9.29842e-10	5.94479e-08
Zm00001d006573	8316.12	-0.102223	0.0235478	-4.34109	1.41777e-05	0.000196264
Zm00001d026607	1788.32	-0.176895	0.0362544	-4.87929	1.06471e-06	2.28477e-05
Zm00001d012153	1238.74	-0.226281	0.0541109	-4.1818	2.89214e-05	0.000356215
Zm00001d012155	1474.13	0.156168	0.0378132	4.12999	3.62785e-05	0.000428972
Zm00001d015549	3313.84	0.0944104	0.0294029	3.21092	0.0013231	0.0079785
Zm00001d019172	2845.29	0.140936	0.0248665	5.66771	1.44717e-08	5.93619e-07
Zm00001d021375	4093.78	0.0662113	0.020812	3.1814	0.00146566	0.00866714
Zm00001d021370	18915.3	0.314248	0.0465144	6.75593	1.41918e-11	1.762e-09
Zm00001d031128	14463.9	-0.349506	0.0584775	-5.97677	2.27605e-09	1.25789e-07
Zm00001d031120	3022.75	-0.11908	0.0350709	-3.39542	0.000685244	0.00467664
Zm00001d036477	1784.65	-0.100028	0.0274658	-3.6419	0.000270632	0.00220204
Zm00001d036475	14608.5	0.0974131	0.0201067	4.84481	1.26733e-06	2.64013e-05
Zm00001d031696	3872.72	0.14297	0.0447114	3.19761	0.0013857	0.00828666
Zm00001d017008	13.8446	-0.6289	0.16202	-3.88162	0.000103761	0.00100059
Zm00001d043525	2105.05	0.289902	0.0580887	4.99068	6.01677e-07	1.41449e-05
Zm00001d043526	1403.45	-0.175768	0.0324593	-5.41503	6.12772e-08	2.02349e-06
Zm00001d043520	8.47013	0.788038	0.224682	3.50735	0.0004526	0.00332732
Zm00001d024298	245.726	-0.199999	0.0441664	-4.52831	5.94582e-06	9.48704e-05
Zm00001d024291	5295.94	0.581341	0.0786567	7.39086	1.45885e-13	3.38102e-11
Zm00001d020931	879.006	-0.135871	0.0300614	-4.51977	6.19075e-06	9.79915e-05
ENSRNA049462318	783.444	-0.496452	0.108693	-4.56747	4.93658e-06	8.12854e-05
Zm00001d038274	893.509	-0.18241	0.0492062	-3.70705	0.000209686	0.00178064
Zm00001d029747	237.787	0.298453	0.0627556	4.75581	1.97656e-06	3.82436e-05
Zm00001d028834	448.094	-0.133456	0.0411698	-3.2416	0.00118861	0.00731338
Zm00001d028830	47.3782	0.272197	0.0672842	4.04549	5.2214e-05	0.000573056
Zm00001d032572	426.267	-0.151807	0.0442613	-3.42979	0.00060404	0.00422509
Zm00001d034601	8134.3	0.200974	0.0505029	3.97944	6.9077e-05	0.000720323
Zm00001d011559	130.212	-0.158403	0.0466403	-3.39627	0.000683117	0.00466671
Zm00001d002052	17743.8	0.303698	0.0680034	4.46592	7.97247e-06	0.000120764
Zm00001d002051	1076.87	-0.251084	0.0620775	-4.04469	5.23922e-05	0.000574558
Zm00001d046004	1528.77	0.26352	0.0429807	6.13113	8.72569e-10	5.65665e-08
Zm00001d033222	409.472	0.370585	0.076918	4.81793	1.45057e-06	2.93823e-05
Zm00001d043935	209.664	0.255792	0.071029	3.60124	0.000316703	0.00250133
Zm00001d037617	1122.25	0.081334	0.0256069	3.17626	0.0014919	0.00879423
Zm00001d005726	3371.65	0.15338	0.0473955	3.23617	0.00121145	0.00743118
Zm00001d009870	9211.72	-0.155293	0.0276184	-5.62281	1.87873e-08	7.43234e-07
Zm00001d009874	449.531	0.0874862	0.0273601	3.19759	0.00138583	0.00828666
Zm00001d009877	18686.1	0.166692	0.0444572	3.74948	0.000177202	0.00154779
Zm00001d009879	386.597	-0.214553	0.0433409	-4.95035	7.40794e-07	1.68181e-05
Zm00001d043954	5250.98	0.25886	0.0503864	5.13749	2.78435e-07	7.32597e-06
Zm00001d044338	2132.14	0.218156	0.0293005	7.44546	9.6608e-14	2.46492e-11
Zm00001d000525	1352.61	0.343332	0.103872	3.30533	0.00094864	0.00606218
Zm00001d000524	5071.52	0.213726	0.0640412	3.33731	0.000845925	0.00553293
Zm00001d000526	8047.23	0.215369	0.0467297	4.60882	4.04967e-06	6.92653e-05
Zm00001d000522	8113.52	0.183186	0.0578801	3.16492	0.00155125	0.00907105
Zm00001d004452	7708.67	-0.242272	0.0734137	-3.30009	0.000966527	0.00615246
Zm00001d009127	2303.08	0.102545	0.0313829	3.26752	0.00108493	0.00676674
Zm00001d009125	5403.14	-0.111173	0.0258645	-4.29829	1.72119e-05	0.000230866
Zm00001d009122	989.987	-0.0855582	0.0254163	-3.36627	0.000761932	0.00509745
Zm00001d031275	567.859	0.536868	0.0877913	6.11528	9.63885e-10	6.1483e-08
Zm00001d002933	1821.75	-0.113916	0.0308905	-3.68774	0.000226252	0.00189299
Zm00001d002934	905.418	-0.395793	0.0697588	-5.67375	1.39709e-08	5.74769e-07
ZemaCr113	30878.5	-0.411239	0.0999533	-4.11431	3.88337e-05	0.000453796
ZemaCr114	17703.9	-0.470637	0.10964	-4.29258	1.7661e-05	0.0002358
ZemaCr119	18970.7	-0.463101	0.109377	-4.23397	2.29597e-05	0.000295344
Zm00001d006030	2179.12	0.121162	0.0169984	7.12787	1.01932e-12	1.85284e-10
Zm00001d032637	14222.1	0.117059	0.025661	4.56173	5.07341e-06	8.32428e-05
Zm00001d003355	113.137	0.425697	0.133316	3.19314	0.00140735	0.00839188
Zm00001d040351	2051.27	-0.0676996	0.0205021	-3.30208	0.000959699	0.00611271
Zm00001d013879	996.016	-0.476272	0.106656	-4.46551	7.9878e-06	0.000120864
Zm00001d013873	152.33	0.303388	0.0869966	3.48736	0.000487813	0.00353941
Zm00001d054084	2617.58	-0.142989	0.0335218	-4.26556	1.99402e-05	0.000262202
Zm00001d054089	4357.12	-0.189133	0.0311296	-6.07567	1.23474e-09	7.51409e-08
Zm00001d046564	595.316	0.166408	0.0454471	3.66157	0.000250678	0.00205956
Zm00001d039514	6600.82	-0.257152	0.0494631	-5.19886	2.00513e-07	5.51578e-06
Zm00001d051611	2571.99	0.147095	0.0344077	4.27505	1.91098e-05	0.000252958
Zm00001d016572	3704.96	-0.219144	0.0346648	-6.32179	2.58547e-10	2.04274e-08
Zm00001d016577	1020.82	-0.294113	0.0695362	-4.22963	2.34073e-05	0.000299577
Zm00001d027769	10173.1	-0.0930111	0.0293124	-3.1731	0.00150821	0.00887155
Zm00001d005980	261.784	0.205275	0.0448947	4.57236	4.82271e-06	7.99245e-05
Zm00001d017625	391.321	-0.22085	0.0395443	-5.58489	2.3385e-08	8.97048e-07
Zm00001d017620	585.468	0.146728	0.0436857	3.35873	0.000783027	0.00521474
Zm00001d015700	394.798	-0.190123	0.0557918	-3.40772	0.000655088	0.00451068
Zm00001d023874	2702.71	0.101889	0.0260214	3.91561	9.01772e-05	0.000894088
Zm00001d025263	1096.72	0.142785	0.0383821	3.7201	0.000199141	0.0017062
Zm00001d040109	565.885	-0.21918	0.0502135	-4.36496	1.27147e-05	0.00017886
Zm00001d025193	2359.97	0.136879	0.0376883	3.63187	0.000281371	0.00227676
ENSRNA049478739	9501.08	-0.338425	0.0947697	-3.57102	0.000355588	0.00274549
Zm00001d044138	5972.88	0.386444	0.088772	4.35321	1.34156e-05	0.000187394
Zm00001d044136	913.662	0.592913	0.0969852	6.11344	9.75032e-10	6.20139e-08
Zm00001d014549	673.046	0.165979	0.0332902	4.98582	6.1698e-07	1.4458e-05
Zm00001d044683	3507.79	0.429316	0.0854837	5.0222	5.10823e-07	1.22364e-05
Zm00001d022322	1673.91	-0.0672834	0.0191057	-3.52164	0.000428882	0.00320033
Zm00001d033523	5234.99	0.165267	0.0306408	5.39368	6.90284e-08	2.25323e-06
Zm00001d002485	866.695	0.145753	0.0456889	3.19012	0.00142214	0.00846192
Zm00001d003683	4202.31	-0.126976	0.0323792	-3.92153	8.79877e-05	0.000877699
Zm00001d038657	677.968	0.194323	0.0426518	4.55603	5.21288e-06	8.50795e-05
Zm00001d033388	2013.24	-0.100943	0.0161275	-6.25907	3.87287e-10	2.84943e-08
Zm00001d034550	1868.2	-0.147642	0.0406048	-3.63606	0.000276838	0.00224334
Zm00001d003539	2834.28	-0.0773685	0.0220797	-3.50405	0.000458233	0.00335896
ENSRNA049457460	80.7229	-0.458421	0.13444	-3.40984	0.000649998	0.00448008
Zm00001d006335	452.1	0.119031	0.0378175	3.1475	0.00164673	0.00954505
Zm00001d030123	159.201	-0.201037	0.0408838	-4.91727	8.77605e-07	1.93553e-05
Zm00001d040118	472.009	0.187481	0.0442814	4.23385	2.2972e-05	0.000295365
Zm00001d031833	9819.25	0.217051	0.0532377	4.07701	4.56191e-05	0.000514273
Zm00001d038842	573.78	0.180962	0.049647	3.64498	0.000267414	0.00217776
Zm00001d003948	1293.39	0.089994	0.0277329	3.24502	0.00117441	0.00724847
Zm00001d021526	33973.2	-0.103571	0.0329792	-3.14051	0.00168656	0.00974143
Zm00001d021520	3002.96	0.171971	0.0291141	5.90678	3.48856e-09	1.81008e-07
Zm00001d021522	1062.07	0.0951936	0.0236454	4.02588	5.67624e-05	0.000612424
Zm00001d036395	2859.46	0.108039	0.0206706	5.22672	1.72547e-07	4.88668e-06
Zm00001d042180	7719.59	0.138859	0.0273663	5.07409	3.89349e-07	9.71138e-06
Zm00001d042185	3790.56	0.0848115	0.0229137	3.70135	0.000214456	0.00181119
Zm00001d042184	6766.11	-0.139817	0.0307311	-4.54969	5.37262e-06	8.7175e-05
Zm00001d017544	723.817	-0.200411	0.0393261	-5.09615	3.46639e-07	8.79598e-06
Zm00001d017540	258.302	-0.422115	0.0738294	-5.71743	1.08147e-08	4.63434e-07
Zm00001d034085	81.2997	-0.421957	0.108071	-3.90443	9.44474e-05	0.00092881
Zm00001d006113	1629.04	-0.223455	0.0435167	-5.13492	2.82259e-07	7.41958e-06
Zm00001d014381	33.5764	0.263403	0.0821125	3.20783	0.00133741	0.00805429
Zm00001d033252	192.391	0.179389	0.0402181	4.46039	8.18093e-06	0.000123324
Zm00001d049178	379.248	-0.407316	0.123514	-3.29774	0.000974666	0.00619151
Zm00001d049175	189.036	-0.133729	0.0423584	-3.15708	0.0015936	0.00928743
Zm00001d041760	9479.56	-0.164716	0.0338439	-4.86692	1.13351e-06	2.40458e-05
Zm00001d041763	5972.99	0.402429	0.0860095	4.67889	2.88429e-06	5.24623e-05
Zm00001d024009	52017.8	-0.0908834	0.0217617	-4.17631	2.96275e-05	0.000362944
Zm00001d032112	842.667	-0.230143	0.0338995	-6.78898	1.1293e-11	1.44068e-09
Zm00001d018752	120.492	-0.3823	0.0828352	-4.61519	3.9273e-06	6.75107e-05
Zm00001d015163	319.582	-0.117122	0.0347746	-3.36802	0.000757097	0.00506998
Zm00001d015168	4650.78	-0.122365	0.0198328	-6.16984	6.83583e-10	4.62558e-08
Zm00001d051135	1796.08	0.0902732	0.0278697	3.23911	0.00119902	0.00736927
Zm00001d051138	1947.56	0.143724	0.0299441	4.79975	1.58862e-06	3.17622e-05
Zm00001d022124	5322.97	-0.122006	0.0352049	-3.4656	0.000529042	0.00377842
Zm00001d029319	49.4511	-0.39182	0.10551	-3.7136	0.000204336	0.00174355
Zm00001d051799	1532.51	0.313905	0.066635	4.71081	2.46736e-06	4.5961e-05
Zm00001d051865	1269.81	0.173301	0.0459954	3.7678	0.000164692	0.00146194
Zm00001d028193	3358.96	0.124094	0.0223618	5.54936	2.86709e-08	1.066e-06
ENSRNA049461441	11.1277	-0.177437	0.0374427	-4.73888	2.14898e-06	4.08512e-05
Zm00001d034828	30541.6	0.14257	0.0379949	3.75234	0.000175191	0.00153601
Zm00001d034826	2598.77	-0.0846186	0.0213699	-3.95971	7.50412e-05	0.000768399
Zm00001d045458	9.00564	-1.2649	0.260099	-4.86314	1.15538e-06	2.43982e-05
Zm00001d025016	2794.72	-0.268947	0.0547585	-4.91152	9.03727e-07	1.97736e-05
Zm00001d025011	9335.24	0.145176	0.0368799	3.93645	8.26966e-05	0.000832083
Zm00001d028055	1193.85	0.184097	0.0416492	4.42019	9.86148e-06	0.000144346
Zm00001d025413	5343.67	-0.141032	0.0316986	-4.44916	8.62077e-06	0.00012883
Zm00001d035887	1192.86	0.196736	0.0581387	3.3839	0.000714636	0.00483923
Zm00001d043855	2417.51	0.124715	0.0290155	4.29823	1.72168e-05	0.000230866
Zm00001d023757	27297	0.167005	0.0394783	4.23031	2.3337e-05	0.000298952
Zm00001d044495	9842.28	-0.197544	0.054619	-3.61677	0.0002983	0.00238597
Zm00001d009571	1422.6	0.0926768	0.023355	3.96818	7.24226e-05	0.000748197
Zm00001d002790	688.544	0.178251	0.0440263	4.04873	5.14953e-05	0.000566958
Zm00001d052660	3257.01	-0.104409	0.0280829	-3.71788	0.000200904	0.00171865
Zm00001d033646	5707.14	0.0667603	0.0190711	3.5006	0.00046422	0.00339569
Zm00001d029455	4564.54	0.168103	0.0426306	3.94324	8.03877e-05	0.000813264
Zm00001d029457	7102.95	-0.186992	0.044994	-4.15593	3.23968e-05	0.000390376
Zm00001d037109	7801.08	0.190109	0.0205481	9.25192	2.20502e-20	3.60729e-17
Zm00001d043146	4225.57	-0.112882	0.0359163	-3.14293	0.00167267	0.00967928
Zm00001d043145	107.671	-0.181628	0.0575799	-3.15436	0.00160849	0.00935459
Zm00001d037103	25222.8	0.16674	0.0487599	3.41961	0.00062712	0.00435585
Zm00001d037105	2416.5	-0.163466	0.0347781	-4.70024	2.59852e-06	4.80822e-05
Zm00001d042438	2615.7	-0.333035	0.072513	-4.59277	4.3741e-06	7.37709e-05
Zm00001d042432	1177.92	-0.154152	0.0259266	-5.94571	2.7526e-09	1.46934e-07
Zm00001d002562	374.075	0.140989	0.0423243	3.33115	0.000864887	0.00562521
Zm00001d002568	9.71976	0.912048	0.253004	3.60488	0.000312297	0.00247444
Zm00001d001847	3310.59	0.0797753	0.0254299	3.13707	0.00170645	0.00983441
Zm00001d038595	160.449	0.301494	0.0843546	3.57413	0.00035139	0.00271873
Zm00001d050224	167.895	-0.408901	0.119022	-3.43552	0.000591419	0.00415038
Zm00001d041163	102.384	-0.83882	0.179125	-4.68288	2.82866e-06	5.16193e-05
Zm00001d045845	2962.8	0.153511	0.0438563	3.50031	0.000464718	0.00339834
Zm00001d045843	379.921	-0.565485	0.118305	-4.77989	1.7539e-06	3.46926e-05
Zm00001d022537	176.683	-0.151158	0.0458251	-3.29859	0.000971714	0.00617958
Zm00001d029706	5639.39	-0.296226	0.0847229	-3.49641	0.000471558	0.00344123
Zm00001d031975	1527.13	0.119	0.0274755	4.33111	1.48358e-05	0.00020315
Zm00001d010463	1019.27	-0.416849	0.115102	-3.62156	0.000292833	0.00235172
Zm00001d015181	1480.55	-0.195671	0.0426652	-4.58621	4.51368e-06	7.56205e-05
Zm00001d017853	1087.23	0.131082	0.023476	5.58368	2.35485e-08	9.00836e-07
Zm00001d005349	47.9642	-0.224762	0.0606046	-3.70867	0.000208351	0.00177146
Zm00001d042035	2293.22	-0.32254	0.0900438	-3.58204	0.000340922	0.00264917
Zm00001d007270	1032.9	0.124531	0.0308479	4.03692	5.41583e-05	0.000589048
Zm00001d011336	1635.29	-0.160508	0.0253952	-6.32041	2.60864e-10	2.05521e-08
Zm00001d011330	3472.66	0.0992632	0.0250539	3.96199	7.43267e-05	0.000763612
Zm00001d011331	2825.05	0.238698	0.0367734	6.49106	8.52359e-11	7.98147e-09
Zm00001d026135	77.2259	0.283558	0.0869676	3.2605	0.00111217	0.00691184
Zm00001d026685	1546.68	-0.202201	0.0421357	-4.79881	1.5961e-06	3.18888e-05
Zm00001d041955	424.168	-0.199464	0.0490513	-4.06644	4.77373e-05	0.000534901
Zm00001d012735	4727.57	0.118546	0.0186086	6.3705	1.8841e-10	1.56882e-08
Zm00001d019282	772.888	-0.124418	0.0349915	-3.55566	0.000377027	0.00288538
Zm00001d050893	667.079	-0.328572	0.080325	-4.09053	4.3039e-05	0.000490356
Zm00001d042376	18.8213	-0.833522	0.23648	-3.5247	0.000423966	0.00317216
Zm00001d042373	794.892	-0.177642	0.040946	-4.33844	1.43498e-05	0.00019786
Zm00001d042370	2533.25	-0.0632204	0.0170299	-3.71232	0.000205369	0.00174985
Zm00001d014772	5370.72	0.122467	0.031137	3.93316	8.38354e-05	0.000842322
Zm00001d014775	2560.27	-0.106026	0.0219049	-4.84032	1.29631e-06	2.69243e-05
Zm00001d010850	1513.14	-0.201312	0.0349437	-5.76102	8.3605e-09	3.72618e-07
Zm00001d010852	4260.32	-0.182142	0.0351211	-5.18612	2.14716e-07	5.85438e-06
Zm00001d015829	2960.56	-0.210049	0.0511978	-4.10269	4.0837e-05	0.000470862
Zm00001d052103	51.4133	-0.475852	0.103741	-4.58693	4.49817e-06	7.54515e-05
Zm00001d031640	3880	-0.14432	0.0418626	-3.44748	0.000565845	0.0039951
Zm00001d014199	1775.16	-0.0670748	0.0201252	-3.33287	0.000859542	0.00560476
Zm00001d014196	693.139	-0.139428	0.0288538	-4.83221	1.35024e-06	2.77543e-05
Zm00001d024213	642.664	0.237006	0.0514222	4.60902	4.04574e-06	6.92406e-05
Zm00001d024212	2180.67	0.14069	0.0231129	6.08707	1.14993e-09	7.07535e-08
Zm00001d003014	789.459	-0.128349	0.0349027	-3.67732	0.000235693	0.00195726
Zm00001d019398	343.57	0.395594	0.097423	4.06058	4.89513e-05	0.000545427
Zm00001d016846	112.468	0.277215	0.0834229	3.32301	0.000890512	0.00575045
Zm00001d016849	49.3062	0.289824	0.0785161	3.69127	0.00022314	0.00186983
Zm00001d038364	152.748	0.490563	0.148559	3.30214	0.000959503	0.00611271
Zm00001d038916	4066.75	0.145991	0.0341966	4.26915	1.96215e-05	0.000258868
Zm00001d032866	3688.26	0.213138	0.0526305	4.04969	5.12851e-05	0.000565539
Zm00001d032869	484.866	-0.225956	0.0665448	-3.39555	0.000684919	0.00467557
zma-MIR168a	106.51	0.57387	0.123226	4.65706	3.20764e-06	5.73682e-05
zma-MIR168b	44.1636	0.329648	0.0761163	4.33084	1.48538e-05	0.000203197
Zm00001d047931	407.461	0.299798	0.0722651	4.14858	3.3454e-05	0.000400857
Zm00001d037816	109.521	-0.390086	0.113976	-3.42254	0.000620396	0.00431562
Zm00001d003504	3121.22	0.229976	0.0608942	3.77664	0.000158957	0.00142386
Zm00001d030579	2685.66	0.0538747	0.0161215	3.34179	0.000832415	0.00546129
Zm00001d030573	1934.9	0.0647074	0.0179595	3.60296	0.000314615	0.00248926
Zm00001d045393	3977.06	0.620912	0.083355	7.44901	9.40425e-14	2.42168e-11
Zm00001d045394	6077.53	-0.15971	0.0346122	-4.61426	3.94491e-06	6.77233e-05
Zm00001d045396	202.966	0.227045	0.0712788	3.18531	0.00144599	0.00857631
Zm00001d045398	482.963	0.479948	0.0694212	6.91356	4.72631e-12	7.13887e-10
ZeamMp047	8.11267	-0.51275	0.14155	-3.62239	0.000291895	0.00234621
Zm00001d007079	2052.84	0.271624	0.058986	4.60489	4.12676e-06	7.02813e-05
Zm00001d035926	2768.93	-0.138792	0.0438406	-3.16582	0.00154647	0.00905071
Zm00001d008218	3080.49	-0.0933028	0.0259509	-3.59536	0.000323946	0.00254643
Zm00001d009724	63.201	-0.227816	0.0677268	-3.36375	0.000768907	0.00513423
Zm00001d044515	171.259	-0.160657	0.0369258	-4.35082	1.35632e-05	0.000189076
Zm00001d032326	994.349	0.154002	0.0257341	5.98436	2.17246e-09	1.20836e-07
Zm00001d034986	1867.35	-1.14991	0.162986	-7.05523	1.7232e-12	2.90447e-10
Zm00001d033496	18676.8	-0.141754	0.0416049	-3.40714	0.000656463	0.00451904
Zm00001d038146	29390.1	0.193489	0.0333787	5.7968	6.75907e-09	3.14868e-07
Zm00001d039230	203.91	0.248361	0.0539976	4.59949	4.23529e-06	7.18217e-05
Zm00001d034649	722.729	0.11501	0.0272761	4.21652	2.481e-05	0.000313775
ZeamMt025	134.438	-0.560876	0.126383	-4.43792	9.08306e-06	0.00013451
Zm00001d006710	1646.89	0.0941534	0.0227675	4.13542	3.54302e-05	0.00042055
Zm00001d018270	601.627	-0.0953271	0.0285016	-3.34462	0.000823941	0.00542615
Zm00001d010044	99.4823	-0.267868	0.0583796	-4.58839	4.46675e-06	7.50602e-05
Zm00001d010043	92.1308	-0.168871	0.0474684	-3.55755	0.000374334	0.00286952
Zm00001d041455	1559.4	-0.384088	0.114802	-3.34565	0.000820898	0.00540867
Zm00001d027456	20984	0.176182	0.0526064	3.34907	0.00081084	0.00535763
Zm00001d027457	265.242	0.432087	0.0823669	5.24588	1.55537e-07	4.47788e-06
Zm00001d027455	12598.8	0.205532	0.053482	3.84302	0.000121531	0.00113805
Zm00001d021858	14610.1	-0.121717	0.0338773	-3.59289	0.000327032	0.00256368
Zm00001d026491	13.3281	0.584302	0.14626	3.99496	6.47045e-05	0.000682144
Zm00001d050330	2499.1	0.102701	0.0203129	5.05595	4.28254e-07	1.05307e-05
Zm00001d015785	1919.3	-0.261216	0.048504	-5.38545	7.22628e-08	2.34231e-06
Zm00001d019631	8641.43	0.130779	0.0299145	4.37174	1.23261e-05	0.000173922
Zm00001d016783	1046.27	-0.290512	0.0548109	-5.30026	1.15635e-07	3.47953e-06
Zm00001d016786	408.898	-0.150657	0.043483	-3.46473	0.000530757	0.00378507
Zm00001d016787	717.315	0.162197	0.0416936	3.8902	0.000100161	0.000973642
Zm00001d013360	2678.4	0.112125	0.0287756	3.89653	9.75815e-05	0.000953024
Zm00001d021145	2514.36	-0.0916062	0.0195773	-4.67921	2.87976e-06	5.24486e-05
Zm00001d016255	1692.75	0.34423	0.095255	3.61378	0.000301768	0.00240817
Zm00001d013092	3155.23	0.268763	0.0385645	6.96917	3.18812e-12	5.09568e-10
Zm00001d024538	457.312	-0.143291	0.0354174	-4.04578	5.21491e-05	0.000572796
Zm00001d024539	1945.16	0.146287	0.0368759	3.96702	7.27759e-05	0.000750453
ZemaCp007	645.528	-0.510849	0.111939	-4.56364	5.02747e-06	8.25866e-05
ZemaCp003	307.153	-0.332339	0.102675	-3.23679	0.00120883	0.00742137
ZemaCp009	26.2368	-0.550221	0.133865	-4.11026	3.95213e-05	0.000458734
ZemaCp008	609.741	-0.565881	0.109317	-5.17652	2.26064e-07	6.10394e-06
Zm00001d049449	859.623	-0.182175	0.0410866	-4.43392	9.25331e-06	0.00013645
Zm00001d017124	172.136	-0.146114	0.0432181	-3.38084	0.000722653	0.00488282
Zm00001d049443	3066.41	0.205379	0.0531543	3.86383	0.000111621	0.00106166
Zm00001d043401	2637.04	0.138279	0.0201756	6.85377	7.19262e-12	9.71038e-10
Zm00001d027841	62899.4	0.141009	0.0312728	4.50899	6.51356e-06	0.000101941
Zm00001d036224	6344.3	0.143724	0.0451391	3.18402	0.00145245	0.00860178
Zm00001d022636	198.781	-0.584087	0.107867	-5.41486	6.13355e-08	2.02349e-06
Zm00001d053825	1960.76	0.122896	0.0351991	3.49144	0.000480417	0.00349121
Zm00001d043549	35.8364	0.741782	0.130085	5.70227	1.1822e-08	5.01191e-07
Zm00001d008587	113.424	0.853209	0.15198	5.61397	1.9774e-08	7.78944e-07
Zm00001d008580	69.1715	-0.23345	0.0645205	-3.61823	0.000296626	0.00237531
Zm00001d029085	79.761	-0.743383	0.198122	-3.75215	0.000175325	0.00153671
Zm00001d029083	8.30641	-1.27607	0.364245	-3.50334	0.000459459	0.00336529
Zm00001d036750	1211.56	0.359217	0.0644671	5.5721	2.5169e-08	9.51124e-07
Zm00001d033303	3067.17	0.103323	0.0271705	3.80277	0.000143087	0.00130729
Zm00001d028022	2014.07	-0.0979802	0.0308448	-3.17655	0.00149038	0.00878715
Zm00001d034338	2099.34	0.169411	0.0526606	3.21704	0.00129523	0.007841
Zm00001d046835	2654.49	-0.277161	0.0437095	-6.34098	2.28302e-10	1.84573e-08
Zm00001d046834	473.006	-0.527465	0.155124	-3.40029	0.000673135	0.00461158
Zm00001d046836	592.972	-0.167806	0.0420571	-3.98995	6.60866e-05	0.00069566
Zm00001d031213	14646.5	-0.245688	0.0516687	-4.75507	1.98376e-06	3.83077e-05
Zm00001d004552	4016.22	0.0917518	0.016897	5.43005	5.63377e-08	1.88318e-06
Zm00001d004557	382.606	0.227544	0.0494497	4.60153	4.19409e-06	7.12969e-05
Zm00001d004559	1235.38	0.218064	0.0456482	4.77705	1.77881e-06	3.50606e-05
Zm00001d045566	1483.86	-0.171222	0.0356818	-4.79857	1.59801e-06	3.19039e-05
ENSRNA049465074	94.6212	-0.473494	0.131773	-3.59327	0.000326556	0.00256368
Zm00001d053952	205.116	0.324804	0.068581	4.73607	2.17902e-06	4.12811e-05
Zm00001d006177	542.316	0.15436	0.0457429	3.3745	0.000739497	0.0049809
Zm00001d032177	26.1448	0.477414	0.0909951	5.24659	1.54941e-07	4.47e-06
Zm00001d028183	4267.63	-0.154791	0.025678	-6.02817	1.65829e-09	9.54836e-08
Zm00001d004672	3731.23	0.178103	0.0460674	3.86613	0.000110575	0.00105388
Zm00001d039005	1786.07	-0.185593	0.0267891	-6.92794	4.27009e-12	6.56108e-10
Zm00001d025939	404.566	-0.166294	0.0347561	-4.78459	1.71333e-06	3.40111e-05
Zm00001d030130	392.139	0.213309	0.0681064	3.13199	0.00173625	0.0099766
Zm00001d034606	1780.21	0.107208	0.0188932	5.6744	1.39177e-08	5.74282e-07
Zm00001d011424	4026.28	0.12328	0.0176843	6.97116	3.14348e-12	5.05338e-10
Zm00001d049789	2171.09	-0.277121	0.0637949	-4.34394	1.39949e-05	0.000194218
Zm00001d053718	1283.73	-0.196885	0.0431055	-4.56752	4.93536e-06	8.12854e-05
Zm00001d053719	103.976	-0.356679	0.0635786	-5.61005	2.02266e-08	7.94521e-07
Zm00001d026516	257.153	0.125704	0.0389311	3.22888	0.00124277	0.00758457
Zm00001d015423	823.928	0.129801	0.0336557	3.85673	0.000114916	0.00108742
Zm00001d015421	9149.8	0.101118	0.0307564	3.28771	0.00101006	0.00637559
Zm00001d015427	2964.79	0.106317	0.027203	3.90827	9.29583e-05	0.000917182
Zm00001d013116	1553.95	-0.0987532	0.0304403	-3.24416	0.00117799	0.00726423
Zm00001d025099	6363.7	0.435332	0.0642453	6.7761	1.2346e-11	1.55415e-09
Zm00001d031050	1765.52	-0.259503	0.044853	-5.78563	7.224e-09	3.32077e-07
Zm00001d028349	85.4105	-0.758151	0.213826	-3.54564	0.000391662	0.00297042
Zm00001d028344	3832.26	-0.218626	0.0478677	-4.56729	4.94068e-06	8.13048e-05
Zm00001d010723	580.358	-0.190711	0.0326808	-5.83556	5.36088e-09	2.60195e-07
Zm00001d031580	1086.71	0.293369	0.0459295	6.38736	1.68769e-10	1.42231e-08
Zm00001d036055	554.344	-0.138912	0.0367458	-3.78035	0.000156605	0.00140813
Zm00001d043239	3823.34	0.132079	0.0299027	4.41695	1.00102e-05	0.000145986
Zm00001d022400	1488.1	0.084312	0.0247473	3.40691	0.000657017	0.00452173
Zm00001d022401	105.5	0.336883	0.0514079	6.55313	5.63419e-11	5.72447e-09
Zm00001d002734	1994.94	-0.202918	0.0275855	-7.35598	1.89525e-13	4.28527e-11
Zm00001d033132	171080	0.263397	0.0387375	6.79952	1.04969e-11	1.35152e-09
Zm00001d038513	434.045	0.296875	0.0537946	5.51868	3.41553e-08	1.24332e-06
Zm00001d047448	5313.24	0.0915082	0.0220683	4.1466	3.37454e-05	0.000404
Zm00001d050403	64573	0.233273	0.0557696	4.1828	2.8794e-05	0.000354894
Zm00001d035765	558.239	0.114339	0.024676	4.63362	3.5932e-06	6.2889e-05
Zm00001d035762	2700.5	0.101141	0.0261831	3.86285	0.000112073	0.00106523
Zm00001d040257	5097.89	-0.0869603	0.023713	-3.66719	0.000245228	0.00202555
Zm00001d010173	672.803	-0.104762	0.0234955	-4.45883	8.24068e-06	0.000124083
Zm00001d010172	5385.98	0.279292	0.0529144	5.27818	1.30471e-07	3.86014e-06
Zm00001d049905	5188.39	0.0846908	0.0220948	3.83307	0.000126553	0.00117633
Zm00001d049902	1614.24	-0.11263	0.0290778	-3.8734	0.000107328	0.00102928
Zm00001d045155	1256.11	0.128288	0.0325275	3.94398	8.01392e-05	0.00081134
Zm00001d045154	6415.6	0.108774	0.0304289	3.5747	0.00035063	0.00271399
Zm00001d005035	783.517	-0.135104	0.0418466	-3.22855	0.00124421	0.00759164
Zm00001d005037	307.485	0.32568	0.0929197	3.50496	0.000456671	0.00335002
Zm00001d044203	844.704	0.10562	0.02871	3.67886	0.00023428	0.00194844
Zm00001d007769	1138.22	0.0856012	0.0212586	4.02666	5.65742e-05	0.000610886
Zm00001d003867	950.742	0.346921	0.093673	3.70353	0.00021262	0.0018017
Zm00001d004078	348.697	-0.421848	0.109191	-3.86341	0.000111817	0.00106316
Zm00001d018552	72.8412	0.265432	0.0801051	3.31355	0.000921199	0.005914
Zm00001d018557	825.92	-0.0997554	0.0265704	-3.75438	0.000173773	0.00152695
Zm00001d007188	29.1957	0.681588	0.182136	3.74219	0.000182427	0.00158744
Zm00001d007184	62.7337	-0.310288	0.0808433	-3.83814	0.000123971	0.00115774
Zm00001d007183	2328.67	0.203081	0.0504215	4.02767	5.63327e-05	0.000608888
Zm00001d007180	485.66	-0.233892	0.0707985	-3.30363	0.000954433	0.0060922
Zm00001d021400	2094.94	0.13481	0.0389693	3.45939	0.000541405	0.00385188
Zm00001d021404	2977.73	0.0839276	0.0259046	3.23987	0.00119583	0.00735131
Zm00001d034543	135527	0.187493	0.041911	4.4736	7.69146e-06	0.000117274
Zm00001d019200	475.041	-0.197943	0.0557622	-3.54978	0.000385559	0.00293453
Zm00001d047166	10644.7	-0.125197	0.0309123	-4.05006	5.12038e-05	0.00056509
Zm00001d005851	270.871	-0.380479	0.0757581	-5.0223	5.10573e-07	1.22364e-05
ENSRNA049479581	5782.22	-0.348615	0.0923306	-3.77572	0.000159545	0.00142764
Zm00001d038258	106.476	0.188448	0.0513049	3.67309	0.000239634	0.00198584
Zm00001d038252	3141.06	0.26205	0.05263	4.97909	6.38835e-07	1.49049e-05
Zm00001d050741	2009.89	0.0466287	0.0140808	3.3115	0.000927963	0.00595331
Zm00001d014116	5576.6	-0.266152	0.0764434	-3.48169	0.000498259	0.00359457
Zm00001d049348	1314.85	0.155922	0.0350413	4.44966	8.60082e-06	0.000128656
Zm00001d048693	32496	0.144676	0.033593	4.30673	1.65684e-05	0.00022396
Zm00001d048690	251.278	-0.531171	0.115182	-4.61156	3.99652e-06	6.85248e-05
Zm00001d031570	740.293	-0.170614	0.0416201	-4.09932	4.14359e-05	0.000476582
Zm00001d032750	85.6344	0.541076	0.103042	5.25102	1.51258e-07	4.38648e-06
Zm00001d022246	850.691	-0.108096	0.0299088	-3.61417	0.000301308	0.00240588
Zm00001d024833	203.969	0.471286	0.102806	4.58422	4.55677e-06	7.61131e-05
Zm00001d002853	954.225	-0.151748	0.0393161	-3.85968	0.000113535	0.00107729
Zm00001d032688	378.259	0.324135	0.0992699	3.26519	0.0010939	0.00681204
Zm00001d027405	974.572	0.31798	0.0638042	4.98368	6.23856e-07	1.45799e-05
Zm00001d051660	426.2	-0.13798	0.0317118	-4.35107	1.35473e-05	0.000188948
Zm00001d014947	13099.5	0.917834	0.11313	8.1131	4.93442e-16	2.74462e-13
Zm00001d018616	1427.09	-0.0789855	0.0211564	-3.73341	0.000188901	0.00163356
Zm00001d030282	1701.13	0.190476	0.0497994	3.82486	0.000130844	0.00121055
Zm00001d000055	17.4406	-0.550864	0.163205	-3.37529	0.000737389	0.00496791
Zm00001d033886	575.781	-0.124847	0.0394667	-3.16336	0.00155959	0.00911214
Zm00001d033882	2224.87	0.15223	0.0472428	3.22229	0.0012717	0.00773732
Zm00001d045310	2809.21	0.0674591	0.0181843	3.70974	0.000207473	0.00176562
Zm00001d045314	532.414	0.189417	0.0543609	3.48444	0.000493161	0.00356705
Zm00001d013702	258.205	-0.58776	0.0773416	-7.59953	2.97201e-14	8.9842e-12
Zm00001d023650	646.995	0.102655	0.0297466	3.45098	0.000558559	0.0039547
Zm00001d023655	4501.19	-0.179599	0.0343989	-5.22106	1.77901e-07	4.99254e-06
Zm00001d044597	416.814	-0.289003	0.0513569	-5.62734	1.83013e-08	7.27111e-07
Zm00001d044599	7431.04	0.360067	0.0672541	5.35383	8.61112e-08	2.71216e-06
Zm00001d028686	4919.03	-0.163435	0.0449293	-3.6376	0.000275194	0.00223393
Zm00001d028687	3499.78	-0.137812	0.0265056	-5.19935	1.99992e-07	5.51235e-06
Zm00001d024159	429.805	-0.211851	0.0457735	-4.62825	3.6876e-06	6.41776e-05
Zm00001d009740	3401.22	-0.0845105	0.0216355	-3.9061	9.37962e-05	0.000923386
Zm00001d009745	11446.7	0.15258	0.0262978	5.80201	6.55233e-09	3.06264e-07
Zm00001d009749	7284.71	-0.108899	0.0186568	-5.83698	5.31547e-09	2.58649e-07
Zm00001d008294	621.922	-0.139279	0.0386547	-3.60316	0.000314374	0.00248877
Zm00001d008293	1850.04	-0.0790047	0.019076	-4.14158	3.4492e-05	0.000411168
Zm00001d043069	139.947	0.172689	0.0503797	3.42775	0.0006086	0.00424418
Zm00001d047761	52634.1	0.180815	0.0278696	6.4879	8.70395e-11	8.12301e-09
Zm00001d047768	4528.2	0.208145	0.0524573	3.96789	7.25124e-05	0.000748846
Zm00001d047769	5032.68	-0.0926137	0.0191624	-4.83308	1.34434e-06	2.76534e-05
Zm00001d029249	1341.71	-0.139215	0.0301242	-4.62136	3.81234e-06	6.59769e-05
Zm00001d037918	4686.09	-0.248863	0.0526061	-4.73068	2.23769e-06	4.2137e-05
Zm00001d004651	5646.56	0.227144	0.0257482	8.82173	1.12707e-18	1.25379e-15
Zm00001d004655	847.541	-0.148359	0.0405789	-3.65606	0.000256126	0.00209689
Zm00001d006247	18.4011	-0.35024	0.0948697	-3.6918	0.000222672	0.0018681
Zm00001d006244	640.308	-0.21303	0.0378028	-5.63529	1.74762e-08	6.97318e-07
Zm00001d006790	14836.6	0.255578	0.0457961	5.58077	2.39453e-08	9.14757e-07
Zm00001d002324	122.658	0.29138	0.0600106	4.85548	1.20094e-06	2.5188e-05
Zm00001d044904	41.0652	-0.394669	0.107118	-3.68444	0.000229202	0.00191077
Zm00001d017956	1157.95	-0.154714	0.0257879	-5.99947	1.97964e-09	1.11224e-07
Zm00001d001979	2674.48	0.153871	0.0273753	5.6208	1.9008e-08	7.50897e-07
Zm00001d005269	292.53	-0.114429	0.0329026	-3.4778	0.000505555	0.00363724
Zm00001d007530	405.987	0.184468	0.035461	5.202	1.97159e-07	5.44508e-06
Zm00001d011078	453.65	-0.280748	0.0431123	-6.51201	7.41507e-11	7.21051e-09
Zm00001d011073	3069.03	0.673058	0.0796385	8.45141	2.87801e-17	2.36962e-14
Zm00001d004138	181.708	0.624601	0.124957	4.99854	5.7767e-07	1.36496e-05
Zm00001d004133	45.5781	0.391196	0.100208	3.90383	9.46828e-05	0.000929425
Zm00001d021236	2362.66	0.152293	0.0463881	3.28301	0.00102704	0.0064549
Zm00001d016702	8116.47	0.107597	0.0214324	5.02029	5.15947e-07	1.2342e-05
Zm00001d015837	5207.1	-0.0759965	0.0213896	-3.55296	0.000380925	0.00290802
Zm00001d049991	437.679	-0.136864	0.0227801	-6.00805	1.87762e-09	1.0592e-07
Zm00001d015945	722.103	-0.10938	0.0240693	-4.54439	5.50941e-06	8.90615e-05
Zm00001d052840	4655.97	0.170921	0.0519649	3.28917	0.00100485	0.00634698
Zm00001d052842	26.7677	0.680155	0.161925	4.20043	2.66407e-05	0.00033314
Zm00001d014090	9119.79	-0.234333	0.062724	-3.73594	0.000187017	0.00161928
Zm00001d014091	257.736	-0.271511	0.046956	-5.78224	7.37124e-09	3.3662e-07
Zm00001d014094	1213.1	-0.147008	0.0274055	-5.36415	8.13293e-08	2.59684e-06
Zm00001d014097	240.19	0.182776	0.0437589	4.17689	2.95528e-05	0.000362387
ENSRNA049464979	13.1953	0.195834	0.0344869	5.6785	1.3588e-08	5.63183e-07
Zm00001d020670	1402.65	0.399005	0.0460314	8.66809	4.39426e-18	4.3646e-15
Zm00001d048717	9639.58	0.0906443	0.0268465	3.37639	0.000734446	0.00495529
Zm00001d024318	220.599	0.189092	0.0417087	4.53363	5.79773e-06	9.28806e-05
Zm00001d046998	9.80353	-0.771942	0.194455	-3.96976	7.19451e-05	0.000745202
Zm00001d037799	229.026	-0.129276	0.0358393	-3.60709	0.000309649	0.00245696
Zm00001d009929	38148.8	0.140446	0.0371822	3.77725	0.000158569	0.00142165
Zm00001d000983	13605.8	-0.359911	0.106769	-3.37094	0.000749117	0.00503108
Zm00001d052061	1881.8	-0.143879	0.0248891	-5.78082	7.4338e-09	3.37813e-07
ENSRNA049457319	210.685	-0.552207	0.129773	-4.25519	2.0887e-05	0.000272717
Zm00001d010675	80.9511	0.216129	0.049254	4.38805	1.1437e-05	0.000163114
Zm00001d044412	1299.26	-0.106314	0.0275546	-3.8583	0.00011418	0.00108258
Zm00001d022049	939.245	-0.15106	0.0262762	-5.74893	8.98079e-09	3.92712e-07
Zm00001d034919	15744	-0.182886	0.0368886	-4.9578	7.12964e-07	1.63195e-05
Zm00001d045299	8.9317	0.614492	0.17936	3.42603	0.000612477	0.00426586
Zm00001d037864	1451.61	-0.0870673	0.0274823	-3.16812	0.00153427	0.00899065
Zm00001d030742	526.107	0.131135	0.0311636	4.20794	2.57713e-05	0.000323724
Zm00001d029855	2822.55	-0.144364	0.0353869	-4.07959	4.51146e-05	0.000508949
Zm00001d025160	1380.89	-0.155677	0.045769	-3.40135	0.000670537	0.00459771
Zm00001d025165	1082.66	-0.142238	0.0400173	-3.55441	0.000378826	0.00289438
Zm00001d043923	247.809	-0.327416	0.0750781	-4.361	1.29468e-05	0.00018185
Zm00001d043927	845.356	-0.129037	0.0369337	-3.49376	0.000476265	0.00346964
Zm00001d027728	2851.39	-0.0810458	0.0205003	-3.9534	7.70498e-05	0.000786361
Zm00001d024339	4604.83	0.115037	0.0194957	5.90065	3.62072e-09	1.87167e-07
Zm00001d008312	67.5955	-0.28077	0.079282	-3.54141	0.000397993	0.00300776
Zm00001d047356	2571.55	0.466273	0.0556719	8.37538	5.50472e-17	3.92543e-14
Zm00001d047355	1700.84	0.409981	0.0550952	7.44133	9.96796e-14	2.52017e-11
Zm00001d053885	990.531	0.159793	0.0310133	5.15242	2.57152e-07	6.84368e-06
Zm00001d018147	2812.79	-0.0933397	0.0199191	-4.68594	2.78673e-06	5.09879e-05
Zm00001d014513	206.877	-0.19203	0.0541048	-3.54922	0.000386371	0.00293871
Zm00001d038021	737.299	-0.138254	0.0420803	-3.28549	0.00101806	0.00641469
Zm00001d038029	720.289	0.303595	0.0782395	3.88033	0.000104317	0.00100525
Zm00001d039379	1174.7	-0.16546	0.0504875	-3.27725	0.00104825	0.00655856
Zm00001d024568	3286.84	0.200003	0.0428107	4.67179	2.98583e-06	5.40619e-05
Zm00001d042727	49614.9	0.21275	0.0327567	6.49484	8.31243e-11	7.81739e-09
Zm00001d046402	2117.88	0.237555	0.0489862	4.84943	1.23816e-06	2.58517e-05
Zm00001d046404	1241.42	0.167162	0.0478614	3.49263	0.000478289	0.00348035
Zm00001d046405	1935.9	-0.148667	0.0376739	-3.94614	7.9422e-05	0.000805252
Zm00001d038683	1655.82	0.12308	0.0391852	3.14099	0.0016838	0.00973356
Zm00001d038680	28.2602	0.27132	0.0809709	3.35083	0.000805692	0.00532868
Zm00001d050310	6169.27	0.193841	0.0297436	6.51706	7.16979e-11	7.01104e-09
Zm00001d050315	1214.33	-0.167929	0.0269484	-6.23148	4.62045e-10	3.31184e-08
Zm00001d027174	18.8537	0.806053	0.240593	3.35027	0.000807328	0.00533696
Zm00001d038975	775.994	-0.229202	0.0557887	-4.10839	3.98435e-05	0.000461896
Zm00001d012118	1381.18	-0.165365	0.0239945	-6.89178	5.50998e-12	7.9398e-10
Zm00001d040768	1987.99	-0.219745	0.0426544	-5.15175	2.5807e-07	6.86154e-06
Zm00001d034074	1502.46	-0.509515	0.0772406	-6.59647	4.21065e-11	4.50393e-09
Zm00001d040764	3500.32	-0.915311	0.146081	-6.26579	3.70933e-10	2.7583e-08
Zm00001d035309	700.304	-0.197246	0.0424693	-4.64443	3.41024e-06	6.0179e-05
Zm00001d006451	139.787	0.215733	0.0505743	4.26567	1.99307e-05	0.000262201
Zm00001d000122	237.406	-0.185227	0.0442318	-4.18763	2.81878e-05	0.000348569
Zm00001d010515	29.826	-0.892832	0.26623	-3.35361	0.000797645	0.00529434
Zm00001d010512	166.153	-0.230815	0.0579618	-3.98219	6.82834e-05	0.000713921
Zm00001d027318	1739.68	0.0879434	0.0267577	3.28666	0.00101384	0.00639363
Zm00001d027317	972.681	0.137654	0.0324462	4.24253	2.21019e-05	0.000286234
Zm00001d026047	2257.06	0.159693	0.04272	3.73813	0.000185397	0.00160626
ZeamMp115	12.6241	-0.47436	0.145757	-3.25445	0.0011361	0.00705115
ZeamMp117	18.6111	-0.428237	0.122179	-3.505	0.00045661	0.00335002
ZeamMp116	781.403	-0.518033	0.125677	-4.12194	3.75703e-05	0.000441431
Zm00001d015354	395.544	-0.291804	0.0776028	-3.76022	0.000169763	0.00149692
ENSRNA049997281	39.1385	0.33655	0.0788679	4.26726	1.97885e-05	0.000260701
Zm00001d026593	1724.92	0.15121	0.0337769	4.47672	7.57973e-06	0.000115951
Zm00001d026594	1204.33	0.219914	0.0670275	3.28095	0.00103458	0.0064935
Zm00001d026599	78577.6	0.218123	0.0567571	3.8431	0.000121491	0.00113805
Zm00001d041416	356.003	0.385946	0.105672	3.65232	0.000259883	0.00212264
Zm00001d035428	220.978	-1.36038	0.196437	-6.92524	4.3525e-12	6.65095e-10
Zm00001d021061	8779.23	-0.144698	0.0342155	-4.22903	2.347e-05	0.000299965
Zm00001d031967	3683.02	0.0650883	0.0181432	3.58748	0.000333894	0.00260401
Zm00001d031961	1366.13	0.0927166	0.0289862	3.19864	0.00138077	0.00826885
Zm00001d052595	143822	0.280423	0.0442692	6.3345	2.38117e-10	1.91395e-08
Zm00001d013195	4980.57	0.132954	0.0330815	4.019	5.84464e-05	0.000627588
Zm00001d013193	233.887	-0.471811	0.0856011	-5.51174	3.5531e-08	1.28666e-06
Zm00001d011850	3174.27	0.10179	0.030908	3.29334	0.000990045	0.00627202
Zm00001d043439	542.172	-0.114102	0.0349678	-3.26307	0.00110211	0.00685596
ENSRNA049479663	28.0547	-0.480428	0.123344	-3.89504	9.8183e-05	0.000957086
Zm00001d037232	994.862	-0.48423	0.117621	-4.11686	3.84072e-05	0.000449934
Zm00001d025763	2105.17	0.0896349	0.0229789	3.90074	9.58975e-05	0.000939417
Zm00001d020736	85.0335	0.377876	0.1059	3.56822	0.000359411	0.00276733
Zm00001d010455	625.341	0.0898725	0.0225339	3.98831	6.65444e-05	0.000699221
Zm00001d023426	17879	0.176213	0.0436031	4.04129	5.31569e-05	0.000580427
Zm00001d009205	2144.81	0.0919575	0.0226044	4.06813	4.73926e-05	0.000531466
ENSRNA049459267	1012.93	-0.397716	0.109378	-3.63616	0.000276735	0.00224315
Zm00001d053900	2883.35	-0.137672	0.0277117	-4.968	6.76463e-07	1.56255e-05
Zm00001d053908	2314.42	-0.132209	0.0380836	-3.47154	0.00051748	0.00371301
Zm00001d003162	14270.8	0.173863	0.0516081	3.36891	0.000754653	0.00506092
Zm00001d051219	244.026	-0.317619	0.0463714	-6.84947	7.41232e-12	9.95865e-10
Zm00001d049043	1718.51	-0.0864857	0.0263355	-3.284	0.00102347	0.00643828
Zm00001d002135	3351.92	0.116724	0.0311722	3.74448	0.000180771	0.00157427
Zm00001d052744	1714.86	-0.393615	0.0885558	-4.44482	8.79658e-06	0.000130964
Zm00001d052742	918.641	0.0809634	0.0246063	3.29035	0.00100063	0.00632613
Zm00001d033023	387.974	0.109337	0.0214338	5.10113	3.37637e-07	8.63054e-06
Zm00001d033024	552.12	0.712978	0.178888	3.98562	6.73037e-05	0.000705535
Zm00001d002345	366.427	-0.178843	0.0453659	-3.94223	8.0726e-05	0.000815266
zma-MIR159f	56.8057	0.360976	0.0823838	4.38163	1.17792e-05	0.000167309
Zm00001d009948	6693.86	-0.0975063	0.0297454	-3.27803	0.00104535	0.00654665
Zm00001d011624	1594.42	0.15929	0.044663	3.56649	0.000361796	0.00278415
Zm00001d031316	32.4946	0.782691	0.118236	6.61973	3.5985e-11	3.94007e-09
Zm00001d011622	4786.8	0.0965316	0.02428	3.97577	7.0151e-05	0.000730427
Zm00001d031318	3060.57	0.0808698	0.0157854	5.12307	3.00595e-07	7.80563e-06
Zm00001d034892	3024.04	-0.119023	0.0357352	-3.33071	0.000866262	0.00563151
Zm00001d045739	2183.54	0.144199	0.0263419	5.47415	4.39611e-08	1.53593e-06
Zm00001d018882	365.253	-0.253559	0.05454	-4.64904	3.33483e-06	5.9289e-05
Zm00001d018887	1102.25	0.0644946	0.018604	3.46671	0.000526879	0.00376781
Zm00001d007102	880.235	0.163277	0.0403173	4.04981	5.12602e-05	0.000565489
Zm00001d043779	2205.18	0.110818	0.024014	4.61471	3.93653e-06	6.76212e-05
Zm00001d007108	177.709	-0.321955	0.0604592	-5.32516	1.00865e-07	3.11337e-06
ENSRNA049478109	18161	-0.361833	0.099802	-3.6255	0.000288397	0.00232078
ENSRNA049478106	4597.71	-0.320616	0.100615	-3.18655	0.00143981	0.00854517
Zm00001d047253	2740.31	-0.551839	0.0933253	-5.91306	3.35801e-09	1.75875e-07
ENSRNA049476438	476.065	-0.48357	0.105235	-4.59512	4.32492e-06	7.30299e-05
Zm00001d019824	4907.55	-0.121353	0.0246283	-4.92736	8.33495e-07	1.86487e-05
Zm00001d050872	999.501	-0.238926	0.0760747	-3.14068	0.00168556	0.00973769
Zm00001d050874	1562.32	-0.175534	0.0522825	-3.35741	0.000786751	0.00523328
Zm00001d042916	576.33	-0.0973366	0.0220639	-4.41157	1.02623e-05	0.000148494
Zm00001d049038	5201.79	0.107099	0.021578	4.96331	6.93012e-07	1.59416e-05
Zm00001d027265	1290.11	0.149476	0.0265492	5.63017	1.80032e-08	7.16291e-07
Zm00001d027266	2252.37	0.137401	0.0355986	3.85973	0.00011351	0.00107729
Zm00001d007934	1121.69	-0.128892	0.0331545	-3.88763	0.000101228	0.000979903
Zm00001d023583	1476.55	-0.175261	0.0426688	-4.10748	4.00006e-05	0.00046333
Zm00001d027268	1308.24	-0.423837	0.0718621	-5.89792	3.68108e-09	1.89122e-07
Zm00001d050123	1907.48	-0.0679402	0.0209558	-3.24207	0.00118667	0.00730302
Zm00001d027298	7648.23	-0.0926965	0.0252492	-3.67126	0.000241354	0.00199652
Zm00001d011541	2157.85	0.132001	0.0246475	5.35556	8.5292e-08	2.69552e-06
Zm00001d025857	1993.81	-0.100388	0.0314979	-3.18713	0.00143691	0.00853338
Zm00001d026691	5139.06	-0.227256	0.0282884	-8.03352	9.47146e-16	4.54156e-13
Zm00001d025900	225.755	0.955387	0.116596	8.19401	2.52671e-16	1.56156e-13
Zm00001d052189	54.5332	-0.855542	0.172158	-4.96951	6.71218e-07	1.55431e-05
Zm00001d052184	14749.3	0.134594	0.0367927	3.65817	0.000254018	0.00208208
Zm00001d052180	5192.73	0.145818	0.0294228	4.95595	7.19774e-07	1.64484e-05
Zm00001d018694	2009.78	-0.239002	0.0533543	-4.47952	7.48095e-06	0.000114566
Zm00001d019297	323.055	-0.226229	0.0489671	-4.62003	3.83692e-06	6.61964e-05
Zm00001d024607	36.3129	0.470013	0.143772	3.26915	0.00107872	0.00673404
Zm00001d049851	110.717	0.369825	0.111142	3.32751	0.000876273	0.0056745
Zm00001d049857	1489.55	0.135493	0.0255642	5.30011	1.1573e-07	3.47953e-06
Zm00001d019125	90.6429	-0.331721	0.0744019	-4.4585	8.2535e-06	0.000124142
Zm00001d025359	8145.08	0.0853234	0.0114311	7.46413	8.385e-14	2.19996e-11
Zm00001d012785	77.8175	-0.588989	0.101822	-5.78452	7.27205e-09	3.33734e-07
Zm00001d012780	1057.67	0.343541	0.0814916	4.21566	2.49053e-05	0.000314694
Zm00001d012781	239.032	0.384604	0.0891736	4.31298	1.61065e-05	0.00021872
Zm00001d031157	353.919	-0.806547	0.251121	-3.21179	0.0013191	0.00795953
Zm00001d031158	24331.3	-0.380758	0.11434	-3.33005	0.000868319	0.00563829
Zm00001d014788	425.112	0.138869	0.0421014	3.29843	0.000972256	0.00618044
Zm00001d014786	1094.9	0.0694583	0.0175076	3.96733	7.2682e-05	0.000750081
Zm00001d014787	834.938	-0.192997	0.0390536	-4.94185	7.7386e-07	1.74832e-05
Zm00001d028574	961.919	0.321015	0.083078	3.86402	0.000111538	0.00106123
Zm00001d028570	2698.01	0.184322	0.0511491	3.60362	0.000313813	0.00248575
Zm00001d020381	5016.93	0.160117	0.0384536	4.16389	3.12869e-05	0.000378972
Zm00001d024406	227.148	0.143565	0.044914	3.19645	0.00139132	0.00831235
Zm00001d024409	6254.22	0.142386	0.0369677	3.85162	0.000117337	0.00110694
Zm00001d052977	2117.34	0.155085	0.0371352	4.17623	2.96374e-05	0.000362944
Zm00001d022527	1794.43	-0.133955	0.0301474	-4.44333	8.85765e-06	0.000131733
Zm00001d042026	6370.83	0.201945	0.0350939	5.75442	8.69374e-09	3.82566e-07
Zm00001d029719	763.003	-0.0829313	0.0249495	-3.32396	0.000887476	0.00573502
Zm00001d029718	136.724	0.673545	0.113659	5.92601	3.10391e-09	1.64738e-07
Zm00001d029714	1551.67	-0.113956	0.0275856	-4.131	3.61191e-05	0.000427451
Zm00001d037658	147.165	-0.465693	0.094059	-4.95108	7.38039e-07	1.67693e-05
Zm00001d004960	1838.56	-0.242779	0.0324483	-7.48201	7.31938e-14	1.99568e-11
Zm00001d030944	1319.72	-0.0880272	0.0264231	-3.33145	0.000863951	0.00562043
Zm00001d030942	299.834	-0.274302	0.0694146	-3.95165	7.76153e-05	0.000790281
Zm00001d037656	161.269	-0.465576	0.135563	-3.43438	0.000593905	0.00416362
Zm00001d047983	1905.26	0.0744426	0.0178124	4.17925	2.92472e-05	0.000359432
Zm00001d047981	340.219	-0.719301	0.125471	-5.73281	9.87804e-09	4.27244e-07
Zm00001d002068	84.9202	-0.741309	0.19937	-3.71826	0.000200597	0.00171656
Zm00001d002065	25125.1	-0.178441	0.0444481	-4.01459	5.95482e-05	0.00063745
Zm00001d037992	3707.07	-0.0924384	0.0171487	-5.39041	7.02976e-08	2.29197e-06
Zm00001d010039	2244.22	-0.321021	0.0997804	-3.21727	0.00129415	0.00783791
Zm00001d010031	235.796	-0.301556	0.0622589	-4.84358	1.27523e-06	2.65459e-05
Zm00001d039456	6531.25	-0.111927	0.0302781	-3.69664	0.000218474	0.0018387
Zm00001d010785	135.366	0.304272	0.0920448	3.3057	0.000947408	0.0060571
Zm00001d044985	1579.96	0.203651	0.0387389	5.25701	1.46416e-07	4.26831e-06
Zm00001d042363	6094.9	0.12646	0.034837	3.63005	0.00028337	0.00228761
Zm00001d035651	600.306	0.194433	0.0419397	4.63601	3.55199e-06	6.22853e-05
Zm00001d011786	494.497	0.173093	0.0526365	3.28846	0.00100736	0.00636141
Zm00001d005940	554.621	0.139461	0.0380889	3.66146	0.00025078	0.00205979
Zm00001d033567	291.271	0.28389	0.0720993	3.93748	8.23405e-05	0.0008294
Zm00001d043902	238.716	0.107214	0.0321692	3.33282	0.000859712	0.00560476
ENSRNA049456552	59.4333	-0.50133	0.101989	-4.91552	8.85457e-07	1.94821e-05
Zm00001d007606	29.1418	0.963607	0.226304	4.25802	2.06242e-05	0.000270301
Zm00001d021958	2954.53	0.113434	0.0237307	4.78004	1.75261e-06	3.46917e-05
Zm00001d041857	2170.85	-0.112608	0.0341662	-3.29588	0.000981148	0.006227
Zm00001d008808	2123.1	0.229236	0.0620881	3.69211	0.000222402	0.00186639
Zm00001d021952	306.101	-0.189793	0.0570409	-3.32731	0.000876882	0.00567667
Zm00001d010661	159.919	0.662257	0.101272	6.53942	6.17592e-11	6.17836e-09
Zm00001d030172	2813.57	-0.299941	0.0749945	-3.9995	6.34761e-05	0.00067072
Zm00001d021956	1632.11	0.111619	0.0231024	4.83149	1.35513e-06	2.78237e-05
Zm00001d019327	124.615	-0.61893	0.182728	-3.38717	0.000706176	0.00479245
Zm00001d042030	2218.12	-0.265123	0.0683752	-3.87747	0.000105547	0.00101489
Zm00001d017438	626.257	-0.571192	0.110886	-5.15116	2.58878e-07	6.87645e-06
Zm00001d040898	610.229	-0.205887	0.0381008	-5.40374	6.52639e-08	2.13536e-06
Zm00001d038196	322.647	0.370207	0.068083	5.43758	5.40096e-08	1.8119e-06
Zm00001d025570	1706.95	0.0793444	0.0136298	5.82138	5.83637e-09	2.79854e-07
Zm00001d038193	1959.38	-0.0935671	0.0248311	-3.76815	0.000164462	0.00146165
Zm00001d038190	5181.86	0.0734555	0.0174837	4.20137	2.65302e-05	0.000331908
Zm00001d017092	144526	-0.123224	0.0318811	-3.8651	0.000111043	0.00105761
Zm00001d041079	463.747	-0.274719	0.0639469	-4.29604	1.73872e-05	0.000232479
Zm00001d041073	929.543	-0.108037	0.0248243	-4.35205	1.34871e-05	0.000188298
Zm00001d048796	2932.38	0.127568	0.0387154	3.29502	0.000984146	0.00624318
Zm00001d048794	1659.8	-0.1603	0.0365833	-4.3818	1.17704e-05	0.00016727
Zm00001d043861	5940.73	-0.117669	0.0288783	-4.07466	4.60809e-05	0.000519269
Zm00001d039714	397.82	-0.300804	0.0479248	-6.27659	3.46072e-10	2.60125e-08
Zm00001d039713	40.4905	1.08802	0.212616	5.1173	3.0994e-07	7.99606e-06
Zm00001d014338	934.928	0.0839598	0.0162604	5.16347	2.42417e-07	6.48256e-06
Zm00001d048134	1810.53	0.199404	0.0466109	4.27807	1.88524e-05	0.000250144
Zm00001d048133	1568.15	-0.0914091	0.0189217	-4.83092	1.35907e-06	2.78534e-05
Zm00001d015052	168.198	-0.190707	0.0437471	-4.3593	1.30479e-05	0.000182993
Zm00001d013842	5570.48	-0.207871	0.039183	-5.30513	1.12591e-07	3.39985e-06
Zm00001d011997	103.268	-0.188795	0.0518154	-3.64362	0.000268833	0.00218804
Zm00001d027486	1004.98	0.342284	0.0927856	3.68898	0.000225156	0.00188484
Zm00001d027481	7178.91	0.224868	0.0503986	4.46179	8.12761e-06	0.000122713
Zm00001d022058	640.24	-0.218293	0.0532376	-4.10035	4.12519e-05	0.000475054
Zm00001d022432	196.712	0.209813	0.0599297	3.50098	0.000463547	0.00339166
Zm00001d012083	12069	0.162954	0.0312819	5.2092	1.89652e-07	5.26949e-06
Zm00001d027734	8021.95	0.151167	0.0393134	3.84517	0.000120467	0.00113147
Zm00001d012088	175942	-0.260001	0.0650323	-3.99804	6.387e-05	0.000674113
Zm00001d026280	1583.81	-0.136218	0.0282339	-4.82462	1.40273e-06	2.86006e-05
Zm00001d014863	3711.1	0.198892	0.0474781	4.18913	2.80021e-05	0.000347116
Zm00001d018157	19293.3	0.16417	0.0515849	3.18253	0.00145996	0.0086389
Zm00001d033966	718.55	-0.106277	0.0287034	-3.70259	0.000213406	0.0018056
Zm00001d033965	329.952	-0.169579	0.0534932	-3.17011	0.0015238	0.00894623
Zm00001d025255	1391.33	-0.292447	0.0663212	-4.40956	1.03582e-05	0.000149725
Zm00001d011132	308.415	0.257492	0.0420495	6.12355	9.15136e-10	5.86425e-08
Zm00001d025258	4086.27	0.0467201	0.0142219	3.28509	0.0010195	0.00642056
Zm00001d011133	451.387	0.299945	0.0956264	3.13663	0.00170901	0.00984043
Zm00001d050383	664.622	-0.201008	0.0445831	-4.50862	6.5251e-06	0.000102006
Zm00001d044167	150.359	0.284942	0.0904432	3.15051	0.00162987	0.00946111
Zm00001d044168	19.7737	-1.17553	0.247865	-4.74263	2.10963e-06	4.01855e-05
Zm00001d020025	1860.27	0.158228	0.0437233	3.61885	0.000295915	0.00237098
Zm00001d023596	1085.01	-0.267947	0.0618526	-4.33203	1.47741e-05	0.000202605
Zm00001d036296	1176.09	0.182939	0.0332466	5.50249	3.74474e-08	1.34903e-06
Zm00001d008396	5363.29	0.161177	0.0305675	5.2728	1.34356e-07	3.95147e-06
Zm00001d043303	2507.86	-0.0567169	0.0175616	-3.2296	0.00123964	0.00757375
Zm00001d003005	554.712	-0.15307	0.0462978	-3.3062	0.000945694	0.00604753
Zm00001d029529	2247.26	0.145407	0.0401039	3.62575	0.000288121	0.0023199
Zm00001d029525	10.5399	0.580603	0.164071	3.53873	0.000402051	0.00303349
Zm00001d015084	15846.7	0.159127	0.0375148	4.2417	2.21831e-05	0.00028708
Zm00001d038607	741.229	-0.262806	0.0559759	-4.69498	2.66628e-06	4.91723e-05
Zm00001d047532	4789.64	0.299961	0.085428	3.51127	0.000445964	0.00329077
Zm00001d006360	753.773	-0.317911	0.0783624	-4.05693	4.97221e-05	0.000552686
Zm00001d045975	1131.85	-0.140934	0.0309675	-4.55101	5.33885e-06	8.67282e-05
Zm00001d010590	1236.21	-0.142492	0.0316104	-4.50775	6.55189e-06	0.000102253
Zm00001d005108	3278.45	0.0929145	0.0201987	4.60001	4.22463e-06	7.16874e-05
Zm00001d005106	2295.65	0.115763	0.0179084	6.46417	1.01854e-10	9.30425e-09
ENSRNA049997209	46.9717	-0.418453	0.0943664	-4.43435	9.23526e-06	0.000136322
zma-MIR162	25.586	0.534037	0.101678	5.25224	1.50262e-07	4.36214e-06
Zm00001d011245	1163.86	-0.127142	0.0262875	-4.8366	1.32079e-06	2.72901e-05
Zm00001d018799	1987.29	0.233596	0.0542969	4.3022	1.69108e-05	0.000227421
Zm00001d018796	17495.1	0.273854	0.062739	4.36497	1.27139e-05	0.00017886
Zm00001d016199	632.096	-0.3382	0.0682862	-4.95268	7.31964e-07	1.66721e-05
Zm00001d021579	658.35	0.236837	0.0521915	4.53785	5.68302e-06	9.13526e-05
Zm00001d021574	5869.08	0.122231	0.0388196	3.1487	0.00163996	0.00951179
Zm00001d021573	340.917	0.324464	0.0674695	4.80905	1.51651e-06	3.04737e-05
Zm00001d021570	486.346	0.107962	0.0309734	3.48563	0.000490988	0.00355873
Zm00001d013667	5347.68	0.0658201	0.0181478	3.62689	0.000286854	0.00231171
Zm00001d031875	748.172	-0.597669	0.10364	-5.76677	8.08071e-09	3.61888e-07
Zm00001d032859	7606.57	-0.0785302	0.0201929	-3.88901	0.000100654	0.000976043
Zm00001d049629	346.631	0.178676	0.0535239	3.33824	0.000843094	0.00551701
Zm00001d042202	35.7652	-0.693725	0.184802	-3.75388	0.000174121	0.00152808
Zm00001d052621	1821.41	0.0970089	0.0271764	3.56959	0.000357535	0.00275823
Zm00001d049525	20728.6	0.170808	0.0494346	3.45523	0.000549825	0.00390479
Zm00001d049621	2194.84	0.065842	0.0160672	4.09792	4.16887e-05	0.000478499
Zm00001d052624	7639.39	0.158031	0.0309981	5.09809	3.43104e-07	8.73816e-06
Zm00001d043527	1035.3	0.240106	0.0440715	5.44811	5.09088e-08	1.73296e-06
Zm00001d033605	39.8928	-0.74811	0.235549	-3.17603	0.00149303	0.00879905
Zm00001d025988	698.459	0.205999	0.0420515	4.89873	9.64596e-07	2.10073e-05
Zm00001d024675	3384.48	-0.160012	0.0388852	-4.11497	3.87229e-05	0.00045306
Zm00001d024059	1241.07	-0.0859691	0.0221636	-3.87883	0.000104958	0.00100968
Zm00001d053983	4024.66	0.120359	0.021501	5.59785	2.17027e-08	8.44559e-07
Zm00001d053981	8579.02	0.169363	0.0334892	5.05724	4.25361e-07	1.04781e-05
Zm00001d015156	670.872	-0.142148	0.0393341	-3.61387	0.000301661	0.00240801
Zm00001d023208	4996.83	-0.233426	0.0458525	-5.09081	3.56532e-07	9.02231e-06
Zm00001d029328	4029.5	0.0983577	0.0226314	4.34607	1.38599e-05	0.000192826
Zm00001d029329	2047.4	0.162529	0.0323276	5.02756	4.9675e-07	1.1995e-05
Zm00001d029320	146.306	-0.409126	0.0931055	-4.39422	1.11169e-05	0.000159121
Zm00001d029324	17841.2	0.0882471	0.027268	3.23628	0.00121097	0.00743118
Zm00001d051291	3529.44	0.0987355	0.0189198	5.21864	1.80246e-07	5.04815e-06
Zm00001d026363	1534.79	0.101447	0.0243916	4.15911	3.1949e-05	0.000386151
Zm00001d002617	4008.97	-0.0690669	0.0210581	-3.27982	0.00103873	0.00651369
Zm00001d009568	217.364	0.262883	0.0546862	4.80711	1.53131e-06	3.07489e-05
Zm00001d051838	1577.35	-0.0709372	0.0184105	-3.85308	0.000116643	0.00110152
Zm00001d051833	7.62875	-0.611015	0.179064	-3.41227	0.000644231	0.00444915
Zm00001d007403	6312.15	0.598211	0.132924	4.50041	6.78214e-06	0.000105373
Zm00001d012277	6133.78	0.0961811	0.0298644	3.22059	0.00127928	0.00777334
Zm00001d045459	280.688	0.28566	0.0708112	4.03411	5.48089e-05	0.000595193
Zm00001d046974	1268.63	0.103209	0.0221682	4.65571	3.2287e-06	5.77078e-05
Zm00001d011189	1584.52	0.154493	0.0451335	3.42301	0.000619314	0.00431025
Zm00001d045405	461.838	-0.137116	0.0402515	-3.40647	0.00065808	0.00452793
Zm00001d025044	715.154	-0.134221	0.0259591	-5.17047	2.33501e-07	6.28645e-06
Zm00001d025043	972.18	-0.405289	0.0856904	-4.72969	2.24859e-06	4.2311e-05
Zm00001d038093	1754.82	0.0885718	0.0217924	4.06434	4.81689e-05	0.000538867
Zm00001d050339	4009.37	-0.125861	0.0396183	-3.17684	0.00148889	0.00878023
Zm00001d031535	1775.95	-0.195486	0.0439303	-4.44991	8.59065e-06	0.000128587
Zm00001d031530	189.861	-0.468894	0.0946861	-4.95209	7.34219e-07	1.66961e-05
Zm00001d035859	152415	0.222514	0.0419388	5.30568	1.12256e-07	3.3937e-06
Zm00001d036629	1811.04	-0.0878596	0.0229979	-3.82033	0.000133274	0.00122854
Zm00001d043808	472.244	0.124815	0.0389974	3.2006	0.00137143	0.00822353
Zm00001d044469	1867.92	-0.176266	0.031378	-5.6175	1.93739e-08	7.64267e-07
Zm00001d044461	2472.49	0.141084	0.028529	4.94527	7.60373e-07	1.72205e-05
Zm00001d044463	393.468	-0.183693	0.0372109	-4.93654	7.95206e-07	1.78639e-05
Zm00001d018809	151.683	-0.760464	0.149413	-5.08969	3.58654e-07	9.05952e-06
Zm00001d003203	1999.29	-0.108067	0.0304383	-3.55035	0.000384726	0.00293114
Zm00001d014367	4285.89	0.125063	0.0272794	4.58451	4.55053e-06	7.60545e-05
Zm00001d031602	8618.91	-0.263714	0.0613714	-4.29701	1.73116e-05	0.00023169
Zm00001d043118	349.934	0.102651	0.0289308	3.54817	0.000387913	0.00294922
Zm00001d042443	1233.34	0.252153	0.0658809	3.82742	0.000129496	0.00120077
Zm00001d046561	64.652	0.309541	0.0902196	3.43098	0.00060141	0.00420881
Zm00001d042996	821.548	-0.239232	0.0534677	-4.47433	7.665e-06	0.000116999
Zm00001d050216	1247.23	0.226291	0.0637953	3.54714	0.000389444	0.00295924
Zm00001d038838	606.545	0.30402	0.0644484	4.71726	2.39042e-06	4.4828e-05
Zm00001d038830	706.864	-0.271312	0.060729	-4.46758	7.91091e-06	0.000120027
Zm00001d050218	5593.17	0.222216	0.0612151	3.63008	0.000283335	0.00228761
Zm00001d004894	117582	0.328434	0.0490962	6.6896	2.23779e-11	2.60399e-09
Zm00001d034738	1159.38	0.119309	0.0239924	4.97278	6.59988e-07	1.53414e-05
Zm00001d011898	190.917	0.238466	0.0517771	4.60563	4.1122e-06	7.01622e-05
Zm00001d011891	3729.49	-0.0768395	0.0226222	-3.39665	0.000682166	0.00466364
Zm00001d048349	1698.64	0.301675	0.0579559	5.20524	1.93742e-07	5.36134e-06
Zm00001d015290	5804.8	0.124806	0.0203683	6.12745	8.92963e-10	5.75433e-08
Zm00001d006667	3791.06	0.0640752	0.0168317	3.80682	0.000140762	0.00128944
Zm00001d010413	4565.16	-0.0820946	0.023379	-3.51147	0.000445639	0.00329077
Zm00001d017823	1065.35	-0.15549	0.0407058	-3.81985	0.000133535	0.00123053
Zm00001d033591	78776.1	-0.185688	0.0306087	-6.0665	1.30725e-09	7.89567e-08
Zm00001d017829	1039.76	0.0645905	0.0200198	3.22632	0.00125391	0.00764248
ENSRNA049479257	13001.1	-0.353983	0.0930983	-3.80225	0.000143388	0.00130918
Zm00001d005317	2476.57	0.252136	0.0433282	5.8192	5.91291e-09	2.81582e-07
Zm00001d007227	837.654	0.266265	0.0579357	4.59587	4.30949e-06	7.28136e-05
Zm00001d007229	3626.75	0.198953	0.0483457	4.11521	3.86819e-05	0.00045277
Zm00001d041968	501.192	-0.339188	0.0906113	-3.74333	0.000181595	0.0015807
Zm00001d012707	2583.58	-0.298437	0.0867276	-3.44108	0.000579403	0.00407737
Zm00001d012702	322.23	-0.584859	0.104886	-5.57616	2.45891e-08	9.32943e-07
Zm00001d012701	3972.23	0.107868	0.0337213	3.19881	0.00137994	0.0082657
Zm00001d013253	2293.22	0.0788532	0.0234628	3.36078	0.000777217	0.00517977
Zm00001d014704	2226.33	0.187129	0.0529942	3.53111	0.000413815	0.00311127
Zm00001d014705	1264.91	0.15754	0.0218006	7.22642	4.95875e-13	9.78069e-11
ENSRNA049479579	12579.1	-0.358783	0.0977711	-3.66962	0.00024291	0.00200819
ENSRNA049479574	32558.6	-0.366014	0.0966005	-3.78894	0.000151291	0.00136742
Zm00001d025538	2497.08	0.0786426	0.0208429	3.77311	0.000161227	0.00143806
ENSRNA049479027	13652.8	-0.360025	0.0992198	-3.62856	0.000285008	0.00229883
ENSRNA049462348	3174.09	-0.563424	0.115674	-4.87079	1.11154e-06	2.3697e-05
ENSRNA049459300	2688.1	-0.381197	0.113562	-3.35674	0.000788677	0.00524233
Zm00001d036429	2194.28	0.0710089	0.0212911	3.33515	0.000852534	0.00556699
Zm00001d036428	241.215	0.20652	0.0426994	4.8366	1.32079e-06	2.72901e-05
Zm00001d036396	1018.93	-0.122009	0.0291236	-4.18935	2.79758e-05	0.000347027
Zm00001d048620	260.539	-0.167057	0.0423257	-3.94693	7.91599e-05	0.000803353
Zm00001d003048	387.203	-0.32137	0.0941443	-3.41359	0.000641134	0.00443326
Zm00001d003045	148.827	0.532928	0.131958	4.03862	5.37667e-05	0.000586395
Zm00001d003044	2893.63	0.480684	0.0897825	5.35387	8.60911e-08	2.71216e-06
Zm00001d016838	2756.35	0.100326	0.0251613	3.98732	6.68232e-05	0.000701291
Zm00001d013699	3719.23	0.195812	0.0506466	3.86624	0.000110524	0.00105375
Zm00001d015297	797.769	0.231782	0.0389337	5.95325	2.62862e-09	1.40823e-07
Zm00001d002798	2010.35	0.26598	0.054648	4.86714	1.13222e-06	2.40368e-05
Zm00001d002799	2862.67	0.366291	0.0569017	6.43725	1.21653e-10	1.07407e-08
Zm00001d052667	124.241	0.394886	0.0744273	5.30566	1.12265e-07	3.3937e-06
Zm00001d047904	858.059	-0.0781169	0.0226587	-3.44754	0.000565708	0.0039951
Zm00001d033223	460.412	0.100089	0.0315581	3.17158	0.00151613	0.00890876
ZeamMp056	8.34684	-0.724154	0.19954	-3.62911	0.000284396	0.00229456
Zm00001d033753	4277.19	-0.0565523	0.0160924	-3.51423	0.000441033	0.00326385
Zm00001d035263	182.495	0.199975	0.0554108	3.60896	0.000307429	0.00244562
Zm00001d035261	14.8049	0.113435	0.0328652	3.45151	0.000557458	0.00394892
Zm00001d011706	1165	-0.147562	0.0223849	-6.59203	4.33861e-11	4.57575e-09
Zm00001d011705	2105.05	-0.0846453	0.0217121	-3.89853	9.67802e-05	0.000947226
Zm00001d045677	535.421	-0.342968	0.108697	-3.15526	0.00160356	0.00933374
Zm00001d043634	129.265	0.288486	0.0653154	4.41681	1.0017e-05	0.000146008
Zm00001d043632	6397.42	-0.114099	0.025759	-4.42946	9.44686e-06	0.000139156
Zm00001d008228	11789.2	0.148703	0.0406845	3.65502	0.000257164	0.00210291
Zm00001d008229	1751.3	-0.142438	0.0443269	-3.21336	0.00131193	0.00792698
Zm00001d008224	1159.84	-0.126111	0.0339102	-3.71899	0.000200025	0.00171219
Zm00001d008222	2822.99	0.307204	0.0531687	5.77791	7.5636e-09	3.42603e-07
Zm00001d037321	1888.8	-0.0992462	0.0264681	-3.74965	0.000177081	0.00154722
Zm00001d037323	49177.5	0.142252	0.0357898	3.97465	7.04834e-05	0.000733064
Zm00001d006041	3020.85	-0.199851	0.0430891	-4.6381	3.51634e-06	6.17769e-05
Zm00001d032661	538.475	-0.197253	0.0397997	-4.95614	7.19075e-07	1.64459e-05
ENSRNA049478799	15589.9	-0.373294	0.0963173	-3.87567	0.000106331	0.00102049
Zm00001d032664	232.598	-0.29243	0.0779591	-3.75107	0.000176083	0.00154092
Zm00001d002969	647.167	-0.127275	0.0256332	-4.96523	6.86197e-07	1.57979e-05
Zm00001d038118	1745.13	-0.185303	0.0294095	-6.3008	2.96122e-10	2.29399e-08
Zm00001d034674	210.85	-0.720681	0.0944897	-7.62709	2.40118e-14	7.5033e-12
Zm00001d041568	5421.84	-0.159136	0.0341283	-4.66288	3.1181e-06	5.5983e-05
Zm00001d046718	1556.31	-0.209969	0.0397032	-5.28848	1.2334e-07	3.67652e-06
Zm00001d033130	2357.2	-0.165601	0.048742	-3.3975	0.000680045	0.00465258
Zm00001d040383	2745.9	-0.0850153	0.024398	-3.48452	0.000493025	0.00356705
Zm00001d040382	16.8778	-0.773624	0.199609	-3.8757	0.000106317	0.00102049
Zm00001d041383	652.105	0.181469	0.0402284	4.51096	6.45348e-06	0.000101178
ENSRNA049478806	15260.4	-0.353803	0.0954735	-3.70577	0.000210751	0.0017875
Zm00001d052436	726.669	0.121554	0.0321689	3.77861	0.000157707	0.00141575
Zm00001d017649	975.325	0.128518	0.0404743	3.17531	0.00149676	0.00881916
Zm00001d052314	5554	-0.060226	0.0133782	-4.5018	6.73807e-06	0.000104806
Zm00001d052310	917.199	0.106214	0.0285523	3.71998	0.000199238	0.0017065
Zm00001d017675	3233.34	0.0734659	0.0179482	4.09322	4.25426e-05	0.000485746
Zm00001d017677	73.3155	0.499052	0.115532	4.31958	1.56326e-05	0.000212804
Zm00001d021805	2934.09	0.0936575	0.0223464	4.19117	2.77515e-05	0.000344706
Zm00001d021803	48.6556	0.437791	0.106143	4.12454	3.71482e-05	0.000437581
Zm00001d021802	6338.16	0.0797907	0.0203628	3.91846	8.9118e-05	0.000887066
Zm00001d012003	2764.86	-0.115877	0.0328253	-3.53012	0.000415365	0.00311871
Zm00001d013358	1522.45	-0.123895	0.0297466	-4.16502	3.11326e-05	0.000377596
Zm00001d019600	1149.17	-0.0944484	0.0273624	-3.45176	0.000556938	0.00394624
Zm00001d019605	51378.4	-0.440254	0.110946	-3.96819	7.2422e-05	0.000748197
Zm00001d010791	1111.5	0.573292	0.10041	5.70949	1.13318e-08	4.83359e-07
Zm00001d046396	766.41	-0.232693	0.0254341	-9.14888	5.75278e-20	8.88836e-17
Zm00001d021119	16280.6	-0.168513	0.0479928	-3.51121	0.000446066	0.00329077
Zm00001d012913	3106.12	0.131606	0.0236872	5.55601	2.76014e-08	1.02761e-06
Zm00001d023218	3406.24	-0.144276	0.0352302	-4.09525	4.21713e-05	0.000482446
Zm00001d014519	10684.9	0.103782	0.0323194	3.21114	0.0013221	0.00797588
Zm00001d028238	1872.01	-0.193335	0.0350829	-5.5108	3.57206e-08	1.29184e-06
ZemaCp059	69.8768	-0.39575	0.118529	-3.33884	0.000841282	0.00550774
ZemaCp052	803.056	-0.400074	0.116827	-3.42449	0.000615948	0.00428896
ZemaCp053	513.8	-0.316735	0.100398	-3.15478	0.00160617	0.00934503
ZemaCp050	53.6398	-0.488932	0.127172	-3.84465	0.000120727	0.00113315
ZemaCp051	152.451	-0.388018	0.109265	-3.55118	0.000383506	0.00292532
Zm00001d024691	1005.24	0.409861	0.0878096	4.66761	3.04722e-06	5.48164e-05
Zm00001d036215	1367.42	-0.124848	0.0331579	-3.76524	0.000166388	0.00147229
Zm00001d043389	4172.77	-0.158218	0.0288333	-5.48732	4.08085e-08	1.44761e-06
Zm00001d037830	358.004	-0.216644	0.0443676	-4.88293	1.04522e-06	2.24642e-05
Zm00001d029611	305.033	-0.256341	0.0478948	-5.35216	8.69103e-08	2.73423e-06
Zm00001d051504	516.887	-0.293053	0.0540238	-5.42451	5.81142e-08	1.92953e-06
Zm00001d032468	270.868	-0.260142	0.0802836	-3.2403	0.00119406	0.00734203
Zm00001d022391	181.62	0.431926	0.085935	5.0262	5.00289e-07	1.20568e-05
Zm00001d034990	609.269	-0.197223	0.0470109	-4.19526	2.72558e-05	0.000339155
ENSRNA049457438	10.3732	-0.263991	0.0834327	-3.16412	0.00155553	0.00909225
Zm00001d002234	2386.06	0.134526	0.0371755	3.61866	0.000296133	0.00237205
Zm00001d046263	365.065	-0.301472	0.0752305	-4.00731	6.14144e-05	0.000653153
Zm00001d005188	1550.59	0.101269	0.0231589	4.37278	1.22672e-05	0.000173268
Zm00001d031222	1003.29	-0.312442	0.0945508	-3.30449	0.000951502	0.00607908
Zm00001d031223	1408.64	-0.204506	0.0355612	-5.75083	8.88077e-09	3.89563e-07
Zm00001d031221	3979.42	-0.414443	0.0955618	-4.3369	1.44504e-05	0.000198852
Zm00001d025786	289.839	0.175433	0.0462034	3.79698	0.000146469	0.00133162
Zm00001d008929	116.266	0.542333	0.091873	5.90307	3.56789e-09	1.84779e-07
Zm00001d003917	2651.08	0.087514	0.018505	4.72922	2.25383e-06	4.23808e-05
Zm00001d021639	962.505	-0.328975	0.101026	-3.25633	0.00112862	0.00701096
Zm00001d015475	265.433	-0.272628	0.0586881	-4.64538	3.39454e-06	5.99781e-05
Zm00001d045078	175.334	-0.405888	0.121368	-3.34426	0.000825025	0.005432
Zm00001d019048	1851.36	-0.17509	0.0390375	-4.48517	7.28561e-06	0.000112069
Zm00001d042172	1168.52	0.261171	0.053108	4.91775	8.75467e-07	1.93389e-05
Zm00001d042175	2872.17	0.270825	0.0665122	4.07181	4.66501e-05	0.000524253
Zm00001d042178	5360.27	0.231762	0.0519425	4.46189	8.12413e-06	0.000122713
Zm00001d034636	236.678	0.161035	0.0456141	3.53037	0.000414985	0.0031167
Zm00001d038092	44.7251	0.287508	0.080759	3.56007	0.000370752	0.00284676
Zm00001d032144	229.288	0.967539	0.110913	8.72338	2.70015e-18	2.78125e-15
Zm00001d050907	71.0875	-0.203664	0.0631856	-3.22326	0.00126742	0.00771635
Zm00001d037515	145.919	-0.519664	0.095152	-5.46141	4.72366e-08	1.63192e-06
Zm00001d041480	1161.12	-0.188081	0.0447108	-4.20662	2.59216e-05	0.000325318
Zm00001d042288	1296.98	0.134735	0.0411921	3.2709	0.00107206	0.00669548
Zm00001d042282	6210.67	-0.190838	0.0507249	-3.76221	0.000168419	0.00148601
Zm00001d042283	226.442	-0.229873	0.036981	-6.21599	5.10026e-10	3.59097e-08
Zm00001d042287	3078.77	-0.0942535	0.0191429	-4.92367	8.49365e-07	1.88521e-05
Zm00001d049730	1134.78	0.116714	0.0295212	3.95355	7.69988e-05	0.000786128
Zm00001d039058	244.177	0.585286	0.10408	5.62341	1.87229e-08	7.4174e-07
Zm00001d039050	83.3229	-0.236895	0.0498418	-4.75294	2.00483e-06	3.8559e-05
Zm00001d025904	1048.34	-0.108839	0.022528	-4.83127	1.35662e-06	2.78237e-05
Zm00001d048270	907.938	-0.122091	0.0238878	-5.11102	3.20417e-07	8.25105e-06
Zm00001d048272	8516.87	0.147448	0.0214751	6.86603	6.60151e-12	9.09572e-10
Zm00001d010309	4668.38	-0.12605	0.0311913	-4.04119	5.31811e-05	0.000580463
Zm00001d040467	6578.12	0.155721	0.0397585	3.91666	8.97826e-05	0.000892152
Zm00001d013966	669.151	0.124613	0.0237598	5.24469	1.56546e-07	4.50227e-06
Zm00001d026067	263.427	-0.469283	0.147321	-3.18544	0.00144536	0.00857441
Zm00001d053747	3491.93	0.0980278	0.0167481	5.85308	4.82545e-09	2.37523e-07
Zm00001d053740	370.967	-0.614777	0.113411	-5.42077	5.93435e-08	1.96711e-06
Zm00001d018057	742.782	0.0706915	0.0186987	3.78055	0.000156485	0.0014075
Zm00001d052298	337.457	-0.263603	0.0389619	-6.76565	1.32714e-11	1.65511e-09
Zm00001d021634	131.05	-0.592164	0.0840749	-7.04329	1.87754e-12	3.1081e-10
Zm00001d015477	906.141	0.226388	0.0721491	3.13778	0.00170235	0.00982037
Zm00001d015470	285.745	-0.33084	0.0921634	-3.58972	0.00033104	0.00258561
Zm00001d013146	101726	0.138034	0.0414584	3.32946	0.000870139	0.0056488
Zm00001d013141	25338	0.111138	0.0313038	3.5503	0.000384797	0.00293114
Zm00001d028377	510.753	-0.135762	0.0394709	-3.43954	0.000582706	0.00409854
Zm00001d028375	4381.65	-0.0832026	0.0236741	-3.5145	0.000440589	0.00326231
Zm00001d024718	4388.36	0.178718	0.0316361	5.64918	1.61218e-08	6.4699e-07
Zm00001d009508	907.861	0.151945	0.0388927	3.90677	9.35386e-05	0.000921503
Zm00001d009503	910.095	0.280919	0.0565605	4.96671	6.8099e-07	1.5691e-05
Zm00001d003031	1719.22	-0.146438	0.0330911	-4.42531	9.63032e-06	0.000141484
Zm00001d029409	488.115	-0.168764	0.0255254	-6.61162	3.80148e-11	4.11373e-09
Zm00001d002884	1745.19	-0.254587	0.0724783	-3.5126	0.000443751	0.00327873
Zm00001d022450	8626.51	0.325762	0.0398449	8.17576	2.94005e-16	1.77752e-13
Zm00001d043191	378.265	0.242958	0.0713619	3.4046	0.000662621	0.00455436
Zm00001d003288	2714.61	0.0667898	0.0203209	3.28675	0.00101352	0.00639303
Zm00001d032789	2963.77	-0.233086	0.0550212	-4.2363	2.27231e-05	0.000292977
Zm00001d032784	105.661	0.434416	0.117033	3.71192	0.000205697	0.00175211
Zm00001d038527	334.811	-0.252768	0.0681253	-3.71034	0.000206984	0.00176199
Zm00001d003427	1218.13	-0.258602	0.0426391	-6.06491	1.32031e-09	7.94788e-08
Zm00001d003426	5044.5	0.151935	0.0262498	5.78806	7.12038e-09	3.29492e-07
Zm00001d034406	1987.21	0.0724506	0.0216985	3.33897	0.000840904	0.00550774
Zm00001d047472	1763.24	-0.205925	0.0462988	-4.44775	8.67763e-06	0.00012954
Zm00001d047470	1821.35	0.181933	0.0516516	3.5223	0.000427812	0.0031953
Zm00001d047476	2004.79	0.119853	0.0306356	3.91221	9.14544e-05	0.000904173
Zm00001d041135	326.756	-0.104818	0.0299536	-3.49936	0.000466381	0.00340881
Zm00001d004817	467.925	0.405962	0.106258	3.82055	0.000133157	0.00122786
ENSRNA049479033	6284.9	-0.388973	0.118909	-3.27118	0.00107098	0.00669028
Zm00001d003174	226.734	-0.258429	0.0810126	-3.18999	0.00142278	0.00846344
Zm00001d004818	122.989	0.234727	0.0735219	3.19262	0.00140989	0.00840198
Zm00001d045837	1904.74	0.0868137	0.0260883	3.32769	0.000875694	0.00567294
Zm00001d035750	495.811	-0.133644	0.0348459	-3.83527	0.000125424	0.00116798
Zm00001d012654	696.848	0.135907	0.0276011	4.92396	8.48087e-07	1.88388e-05
Zm00001d040263	36525.1	0.221607	0.04769	4.64681	3.37105e-06	5.96769e-05
Zm00001d011813	305027	-0.160184	0.0427057	-3.75088	0.000176212	0.00154157
Zm00001d031926	7.98556	0.968006	0.259525	3.72991	0.000191551	0.00165236
Zm00001d031929	857.504	-0.231566	0.052478	-4.41264	1.02119e-05	0.000147996
Zm00001d011819	9895.89	0.175945	0.0321188	5.47794	4.30316e-08	1.51105e-06
Zm00001d010497	655.203	0.155834	0.0384637	4.05147	5.08968e-05	0.000563267
Zm00001d003493	2922.96	0.0706925	0.0222842	3.17231	0.00151232	0.00888826
Zm00001d000241	591.514	-0.197164	0.0597008	-3.30254	0.000958131	0.006107
Zm00001d003499	70.1689	-0.264464	0.0654738	-4.03924	5.36239e-05	0.000585067
Zm00001d005395	1611.09	0.0616036	0.0183725	3.35303	0.000799331	0.00530174
Zm00001d005392	604.6	-0.51413	0.121677	-4.22537	2.38549e-05	0.000304313
Zm00001d018527	878.946	0.0826627	0.0222035	3.72297	0.000196895	0.00168904
Zm00001d021438	930.504	0.0890921	0.023709	3.75774	0.000171457	0.00151042
Zm00001d021389	613.363	0.141196	0.0359935	3.92281	8.75218e-05	0.000874621
Zm00001d042328	6809.42	0.13703	0.0377687	3.62813	0.000285479	0.00230196
Zm00001d050715	1040.75	0.056485	0.0175711	3.21466	0.00130601	0.00789767
[truncated: 2,845 more rows]

## Sheet: S5
Table S5. DE gene between high and low planting densities in parental lines.
Gene ID	baseMean	log2FoldChange	Standard error of log2FoldChange	Wald statistics	P-value	FDR
Zm00001d007254	38.9253	0.563265	0.0993239	5.67099	1.41977e-08	1.29928e-06
Zm00001d007255	111.295	0.822807	0.228918	3.59433	0.000325225	0.00453027
Zm00001d007259	452.1	-0.126336	0.0379582	-3.32829	0.000873801	0.00965812
Zm00001d015578	3564.24	-0.368715	0.109472	-3.36812	0.000756817	0.00863924
ENSRNA049479595	2934.16	1.07894	0.149487	7.21763	5.29004e-13	3.32063e-10
Zm00001d004154	357.577	-0.222858	0.0543229	-4.10247	4.08757e-05	0.000868959
Zm00001d020446	129.134	-0.900241	0.178698	-5.03777	4.70992e-07	2.36111e-05
Zm00001d025542	5383.12	-0.130458	0.0299285	-4.359	1.30659e-05	0.000352793
Zm00001d049543	116467	0.196371	0.0443456	4.4282	9.50234e-06	0.000273353
Zm00001d036415	136.335	0.461947	0.0752219	6.14112	8.19405e-10	1.26966e-07
Zm00001d016825	1793.9	0.125425	0.0372672	3.36556	0.000763891	0.00867641
Zm00001d022592	25.2901	0.613519	0.172435	3.55797	0.000373731	0.00503558
Zm00001d022593	30.4475	0.755326	0.221345	3.41244	0.000643832	0.00763389
Zm00001d022599	3310.97	-0.16804	0.0496182	-3.38666	0.000707497	0.00819981
Zm00001d037775	5884.3	-0.119849	0.0260429	-4.60198	4.18495e-06	0.00013935
Zm00001d002789	2077.73	-0.249076	0.0494531	-5.03661	4.7384e-07	2.37102e-05
Zm00001d029102	3096.66	0.500584	0.094612	5.29092	1.21706e-07	7.75474e-06
Zm00001d002782	263.527	0.274669	0.0534621	5.13764	2.78206e-07	1.53272e-05
Zm00001d033827	68.1209	-0.331233	0.0722201	-4.58643	4.50882e-06	0.000148682
Zm00001d042056	61.3759	0.437051	0.122403	3.57058	0.000356189	0.00484954
Zm00001d008893	650.555	0.227873	0.0413777	5.50714	3.64715e-08	2.83366e-06
Zm00001d009626	302.082	0.358328	0.0916819	3.90838	9.29168e-05	0.00171096
Zm00001d029934	233.735	0.684466	0.105758	6.47202	9.67031e-11	2.06031e-08
Zm00001d044396	1429.04	1.31817	0.198206	6.65048	2.92137e-11	8.04734e-09
Zm00001d043625	5361.46	-0.119471	0.0333207	-3.5855	0.000336435	0.00464318
Zm00001d007012	6459.21	-0.208564	0.0622947	-3.34802	0.000813919	0.00909315
Zm00001d008238	1007.26	-0.117366	0.034298	-3.42197	0.0006217	0.00743613
Zm00001d040625	752.433	0.274632	0.0608392	4.51406	6.35988e-06	0.000198899
Zm00001d001080	306.552	-0.273842	0.0553629	-4.94631	7.56349e-07	3.46662e-05
Zm00001d038780	76.1081	0.551932	0.15019	3.6749	0.00023794	0.00358897
Zm00001d041390	69.3972	0.316661	0.0802427	3.94629	7.93713e-05	0.00149073
Zm00001d027434	154.019	0.587657	0.0973108	6.03897	1.55099e-09	2.07144e-07
Zm00001d016595	890.962	-0.104976	0.0275913	-3.80466	0.000142001	0.00238161
Zm00001d026654	3398.18	-0.141707	0.0325611	-4.35204	1.34877e-05	0.000360356
Zm00001d052322	378.373	0.321925	0.0762112	4.22411	2.39882e-05	0.000573341
Zm00001d052329	3176.09	-0.146855	0.0403824	-3.63661	0.000276246	0.00400079
Zm00001d040172	1078.11	-0.16638	0.0429222	-3.87632	0.000106049	0.00190009
Zm00001d007369	2996.67	-0.131305	0.0354047	-3.7087	0.000208328	0.00322986
Zm00001d014692	4022.29	-0.109328	0.0298259	-3.66553	0.000246827	0.00368431
Zm00001d012962	360.568	0.282033	0.0646173	4.36467	1.27313e-05	0.000345811
Zm00001d012963	197.325	0.249288	0.0714748	3.48778	0.000487052	0.00619225
Zm00001d024511	7067.69	-0.145182	0.0381099	-3.80957	0.00013921	0.00234201
Zm00001d023560	512.506	-0.198842	0.0544133	-3.65428	0.000257905	0.0037936
Zm00001d023565	164.686	0.26859	0.0572622	4.69053	2.72493e-06	9.98812e-05
Zm00001d009309	57.6076	0.559014	0.137721	4.05903	4.92777e-05	0.00101042
Zm00001d053807	2555.45	-0.190691	0.0499262	-3.81947	0.000133739	0.00226674
Zm00001d032453	139.884	0.475638	0.120666	3.94177	8.08836e-05	0.00151392
Zm00001d047894	1638.47	-0.167084	0.0436874	-3.82453	0.000131023	0.0022388
Zm00001d037668	15.103	1.28177	0.269014	4.76468	1.89158e-06	7.39735e-05
Zm00001d034318	3921.2	-0.309897	0.0470594	-6.58523	4.54175e-11	1.14683e-08
Zm00001d002240	1629.06	0.157797	0.0413156	3.81932	0.000133822	0.00226674
Zm00001d002244	4078.03	-0.0812371	0.0177793	-4.5692	4.89589e-06	0.00015869
Zm00001d005622	356.426	0.405474	0.0983259	4.12378	3.7271e-05	0.000807429
Zm00001d005190	453.963	0.420571	0.082319	5.10903	3.23809e-07	1.73831e-05
Zm00001d005199	465.907	-0.254723	0.0534493	-4.76569	1.88206e-06	7.37437e-05
Zm00001d030149	6234.31	-0.0981241	0.0289496	-3.38948	0.000700247	0.00813999
Zm00001d030146	1742.45	-0.158205	0.0297645	-5.31524	1.06515e-07	6.88337e-06
ENSRNA049463067	9.06359	-0.17055	0.0455029	-3.74812	0.000178168	0.00286488
Zm00001d010649	92.532	0.292929	0.077173	3.79574	0.000147202	0.00245525
Zm00001d018983	28126.6	0.141379	0.0394811	3.58094	0.000342365	0.00470146
Zm00001d019052	4783.23	-0.165479	0.0493458	-3.35345	0.000798105	0.00894948
Zm00001d038088	941.741	-0.110759	0.0322746	-3.43177	0.000599658	0.00724558
Zm00001d006158	726.78	0.726074	0.205001	3.54181	0.000397397	0.00528138
Zm00001d032158	900.38	0.114806	0.0306606	3.74442	0.000180808	0.00289878
Zm00001d032153	2564.63	0.302263	0.0655525	4.611	4.00734e-06	0.000134256
Zm00001d032152	23655.6	0.223725	0.0569183	3.93064	8.47211e-05	0.00157708
Zm00001d047661	265.157	0.468319	0.0802322	5.83705	5.31328e-09	5.72721e-07
Zm00001d047664	121.005	0.517959	0.118593	4.36752	1.25665e-05	0.000342359
Zm00001d046134	12.7515	1.14937	0.330623	3.47638	0.000508229	0.00638738
Zm00001d046135	9407.49	-0.0992174	0.0290039	-3.42083	0.000624309	0.00745426
Zm00001d047307	1253.57	-0.273089	0.0634058	-4.307	1.65486e-05	0.000424152
Zm00001d022597	134.189	0.63005	0.155344	4.05584	4.9954e-05	0.00102198
Zm00001d039065	1744.34	0.368102	0.065019	5.66145	1.50097e-08	1.3554e-06
Zm00001d048246	48.3406	-0.328793	0.085131	-3.8622	0.000112371	0.00198218
Zm00001d040470	6272.67	0.0776598	0.02059	3.77173	0.000162118	0.00264896
Zm00001d023811	812.964	0.6452	0.175325	3.68003	0.000233208	0.00353126
Zm00001d016417	66.5665	-0.538332	0.159242	-3.38059	0.000723302	0.00835104
Zm00001d022144	1087.68	-0.386262	0.082999	-4.65381	3.25861e-06	0.000114665
Zm00001d051887	150.789	0.311117	0.0865987	3.59263	0.000327355	0.0045501
Zm00001d026398	3039.41	0.273223	0.0607914	4.49444	6.97542e-06	0.000214674
Zm00001d052289	1164.92	0.122787	0.0326493	3.76079	0.000169375	0.00274452
Zm00001d015446	2662.4	-0.27578	0.0653821	-4.21797	2.46506e-05	0.000586092
Zm00001d028362	538.054	0.339229	0.0768724	4.41288	1.02005e-05	0.000289165
Zm00001d044745	11042.1	-0.18763	0.0342703	-5.475	4.37517e-08	3.28692e-06
Zm00001d029105	13745.9	-0.100113	0.0276897	-3.61554	0.000299724	0.00427052
Zm00001d009510	26.056	0.790654	0.220443	3.58665	0.000334952	0.00462973
Zm00001d020827	16558.8	-0.173004	0.0394208	-4.38865	1.14055e-05	0.000316108
Zm00001d041464	66.8411	-0.364545	0.0849439	-4.2916	1.77389e-05	0.000448338
Zm00001d023734	4030.68	-0.200908	0.0328585	-6.11435	9.69542e-10	1.46891e-07
Zm00001d022469	28663.4	0.179132	0.0435563	4.11266	3.91121e-05	0.000837884
Zm00001d039032	44.0245	0.554718	0.151474	3.66212	0.000250132	0.00371735
Zm00001d039031	106.077	0.37339	0.0879561	4.24519	2.18413e-05	0.000530868
ENSRNA049465110	17251.6	0.41351	0.12059	3.42906	0.000605675	0.0073021
Zm00001d047462	10006.1	-0.172574	0.0487446	-3.54036	0.000399576	0.00529744
Zm00001d046336	18781.4	-0.0704991	0.0211188	-3.33821	0.000843207	0.0093871
Zm00001d006548	3371.39	0.187823	0.0444395	4.22648	2.37375e-05	0.000570209
Zm00001d010480	270.394	0.277808	0.047175	5.88888	3.88821e-09	4.41815e-07
Zm00001d044880	293.295	0.135214	0.0327648	4.12682	3.67821e-05	0.000800547
Zm00001d013907	539.991	1.62028	0.246138	6.5828	4.61669e-11	1.15348e-08
Zm00001d044222	7060.83	-0.0802842	0.02019	-3.97643	6.99587e-05	0.00135212
Zm00001d038922	12316.1	-0.17879	0.0313019	-5.7118	1.11787e-08	1.06956e-06
Zm00001d039492	1647.9	0.306916	0.0857605	3.57876	0.000345228	0.00473101
Zm00001d021421	59749.9	-0.126293	0.0305994	-4.12732	3.6702e-05	0.000800547
Zm00001d021420	1814.95	0.0975465	0.0248728	3.92181	8.7887e-05	0.00162824
Zm00001d042319	18.3886	0.809856	0.150358	5.38617	7.19757e-08	5.04588e-06
Zm00001d038273	882.919	0.180492	0.0376852	4.78945	1.67236e-06	6.68723e-05
Zm00001d025893	3954.93	-0.205506	0.032253	-6.37169	1.86953e-10	3.64171e-08
Zm00001d014366	27.7888	0.411101	0.11502	3.57417	0.000351341	0.0047955
Zm00001d024274	4559.78	-0.0881919	0.0254763	-3.46173	0.000536718	0.00664405
Zm00001d024855	8002.27	-0.0572678	0.0158318	-3.61727	0.000297728	0.00424651
Zm00001d002703	2241.06	0.091463	0.0264756	3.45462	0.000551069	0.00678474
Zm00001d032804	1141.08	-0.12688	0.0356444	-3.5596	0.000371415	0.00501926
Zm00001d025665	4551.2	0.199463	0.0581479	3.43026	0.000603004	0.00727955
Zm00001d035949	2495.11	-0.245777	0.0565768	-4.34413	1.39829e-05	0.000371302
Zm00001d023677	36822.1	0.131139	0.0358544	3.65756	0.00025463	0.00376369
Zm00001d043006	41.9563	0.475473	0.124949	3.80532	0.000141618	0.00237666
Zm00001d043009	2324.6	-0.199399	0.0460201	-4.33287	1.47177e-05	0.000386239
Zm00001d047784	26.8149	-0.171484	0.0285773	-6.0007	1.9647e-09	2.52733e-07
Zm00001d019978	3307.09	0.102898	0.026787	3.84132	0.000122373	0.00211888
Zm00001d042665	234.026	0.319165	0.0708723	4.50338	6.68805e-06	0.000207026
Zm00001d042667	3431.45	-0.161447	0.0417505	-3.86695	0.000110207	0.00195286
Zm00001d052240	1886.62	-0.191923	0.0558252	-3.43793	0.00058619	0.00711753
Zm00001d037972	1213.43	-0.270194	0.0485865	-5.5611	2.68082e-08	2.20872e-06
Zm00001d039256	47.1797	0.568895	0.110322	5.1567	2.51341e-07	1.41326e-05
Zm00001d000350	5321.65	-0.269209	0.0537657	-5.00707	5.52643e-07	2.70446e-05
Zm00001d005208	270.29	0.371157	0.0838605	4.42589	9.60452e-06	0.00027571
Zm00001d015233	551.612	0.247805	0.0486939	5.08903	3.599e-07	1.88459e-05
Zm00001d019563	53090.5	0.18391	0.0532314	3.45492	0.000550448	0.00678015
Zm00001d044399	2029.14	1.22924	0.210237	5.84694	5.00695e-09	5.50583e-07
Zm00001d012178	2387.24	-0.191634	0.0441543	-4.3401	1.42421e-05	0.000376352
Zm00001d016767	260.687	0.178429	0.0457947	3.89628	9.76823e-05	0.00178453
Zm00001d015410	1254.47	0.130046	0.0372859	3.48781	0.000486989	0.00619225
Zm00001d014610	120.481	0.35487	0.0878247	4.04066	5.33004e-05	0.00107534
Zm00001d014611	743.576	0.418142	0.0770852	5.42441	5.81472e-08	4.22862e-06
Zm00001d042506	1399.45	0.251029	0.072254	3.47425	0.000512275	0.00642388
Zm00001d017147	19523.6	0.172782	0.0322324	5.3605	8.29923e-08	5.60218e-06
Zm00001d033215	83.7579	0.337308	0.0989899	3.4075	0.000655605	0.00772979
Zm00001d027172	16.1031	0.641285	0.165728	3.86949	0.000109061	0.0019376
Zm00001d029027	11362.1	-0.186829	0.0469149	-3.9823	6.82512e-05	0.0013257
Zm00001d026223	89.7387	1.24625	0.230512	5.40646	6.42812e-08	4.58904e-06
Zm00001d022107	70142	0.134549	0.0379955	3.54118	0.000398341	0.00528665
Zm00001d034932	1639.44	-0.14532	0.0435057	-3.34024	0.000837045	0.00932859
Zm00001d034935	19172.4	-0.205958	0.0459859	-4.47872	7.50933e-06	0.000227541
Zm00001d030727	195.722	0.359714	0.09647	3.72877	0.000192417	0.00304209
Zm00001d009024	236.566	0.218399	0.0527768	4.13815	3.50112e-05	0.000769992
Zm00001d008377	2704.88	0.259383	0.0656133	3.95321	7.71091e-05	0.00146132
Zm00001d044671	857.256	0.146643	0.0427785	3.42797	0.000608108	0.0073185
Zm00001d018908	739.116	0.204419	0.0416036	4.9135	8.94628e-07	3.96669e-05
Zm00001d047522	10131	-0.129641	0.031804	-4.07624	4.57693e-05	0.000951353
Zm00001d038003	2066.24	0.807366	0.163773	4.92978	8.23231e-07	3.71694e-05
Zm00001d005462	956.678	0.105672	0.0252927	4.17797	2.94122e-05	0.000677449
Zm00001d049627	5466.37	-0.128315	0.0332683	-3.85696	0.000114806	0.00201472
Zm00001d033602	2379.47	0.15334	0.0413069	3.71222	0.000205447	0.00319792
Zm00001d038915	15.2463	1.10796	0.272797	4.06147	4.87646e-05	0.00100065
Zm00001d048574	4297.94	-0.137071	0.035516	-3.85941	0.000113661	0.00199977
Zm00001d052206	68.1391	1.12662	0.225495	4.99621	5.84685e-07	2.83365e-05
Zm00001d015374	7511.16	-0.210049	0.0349389	-6.0119	1.83365e-09	2.38121e-07
Zm00001d029366	1756.04	0.408313	0.0934956	4.36719	1.25856e-05	0.000342538
Zm00001d021006	699.825	0.467908	0.0881762	5.30651	1.11745e-07	7.17034e-06
Zm00001d030347	50.0763	0.391085	0.107282	3.64539	0.000266986	0.00389219
Zm00001d024783	2648.13	0.450331	0.0524879	8.57972	9.51064e-18	2.88183e-14
Zm00001d025788	73.026	0.380205	0.0981324	3.87441	0.000106884	0.00191012
Zm00001d017264	443.007	0.536964	0.14776	3.63402	0.000279041	0.00403272
Zm00001d009596	2489.4	-0.261942	0.0593017	-4.41712	1.00027e-05	0.000284148
Zm00001d009599	397.067	-0.567434	0.145899	-3.88924	0.000100559	0.00182704
Zm00001d041578	1384.01	0.323737	0.0910749	3.55462	0.000378527	0.00507886
Zm00001d032715	255.064	0.183761	0.0529198	3.47245	0.000515733	0.00643438
Zm00001d002815	28359.5	0.213529	0.0441671	4.83457	1.33436e-06	5.55564e-05
Zm00001d039786	19322.8	-0.450688	0.0961051	-4.68953	2.73831e-06	0.000100178
Zm00001d003494	427.455	-1.18983	0.267174	-4.45339	8.45263e-06	0.000248566
Zm00001d037747	80.7455	0.273375	0.0782041	3.49567	0.000472876	0.00605153
Zm00001d002362	3773.28	-0.198116	0.0422924	-4.68443	2.80744e-06	0.000101946
Zm00001d009960	297.128	0.583262	0.167199	3.48844	0.000485844	0.00618555
Zm00001d009967	16398.6	-0.202427	0.0461719	-4.3842	1.16411e-05	0.000321973
Zm00001d034605	957.538	0.205106	0.0321064	6.38834	1.67698e-10	3.33817e-08
Zm00001d050816	2447.31	0.126557	0.024988	5.06468	4.09078e-07	2.08134e-05
Zm00001d037263	301.37	0.21438	0.0460068	4.65975	3.16593e-06	0.000111982
Zm00001d037264	1228.27	-0.139665	0.0336921	-4.14532	3.39337e-05	0.000750532
Zm00001d048944	4465.31	-0.164865	0.0475903	-3.46425	0.000531716	0.00659111
Zm00001d048949	7671.17	0.607447	0.169723	3.57905	0.00034484	0.0047283
Zm00001d049016	1021.43	0.758199	0.132268	5.73231	9.90745e-09	9.6495e-07
Zm00001d025819	1481.68	-0.198722	0.0517731	-3.83832	0.000123877	0.00213813
ENSRNA049479040	1099.04	0.795915	0.146533	5.43165	5.58362e-08	4.08233e-06
Zm00001d048053	148.479	0.418484	0.102834	4.0695	4.71143e-05	0.000973342
Zm00001d048054	110.335	0.401235	0.10596	3.78668	0.000152674	0.00252797
Zm00001d050107	1300.03	0.174887	0.0340828	5.13123	2.87857e-07	1.57318e-05
Zm00001d038448	499.492	0.280782	0.0835018	3.36259	0.000772146	0.00874831
Zm00001d021201	1005.83	-0.238269	0.0331107	-7.19612	6.19499e-13	3.56995e-10
Zm00001d027504	102.573	-0.583924	0.157696	-3.70285	0.00021319	0.00328915
Zm00001d017887	2374.52	-0.162283	0.045535	-3.56392	0.00036536	0.00494969
Zm00001d017880	450.31	0.469454	0.112716	4.16491	3.11474e-05	0.000705182
Zm00001d026675	2460.23	-0.183064	0.0331991	-5.51413	3.50504e-08	2.73103e-06
Zm00001d026670	310.457	0.17849	0.05284	3.37793	0.000730324	0.00842142
Zm00001d021901	1561.97	0.534793	0.135719	3.94043	8.13351e-05	0.00152132
Zm00001d015650	10.6835	0.571581	0.17044	3.35356	0.000797795	0.00894948
Zm00001d025379	193.213	0.342429	0.0999336	3.42656	0.000611279	0.00734369
Zm00001d030220	813.865	0.401291	0.0604379	6.63972	3.14277e-11	8.57066e-09
Zm00001d030222	28.2034	-1.03504	0.189223	-5.46993	4.50222e-08	3.3455e-06
Zm00001d037774	9067.11	0.481141	0.069078	6.96519	3.27971e-12	1.3686e-09
Zm00001d030962	1206.57	-0.192166	0.0389062	-4.93921	7.84409e-07	3.56527e-05
ENSRNA049454997	10.93	-0.999572	0.271523	-3.68135	0.000232002	0.00351496
Zm00001d006221	2556.3	-0.116153	0.0273116	-4.25289	2.11031e-05	0.000515222
Zm00001d039439	1243.19	0.316997	0.0411584	7.70188	1.34076e-14	1.66199e-11
Zm00001d010056	1360.22	-0.252748	0.0597021	-4.2335	2.30086e-05	0.000555281
Zm00001d052321	18477.2	-0.136627	0.0355401	-3.84431	0.000120893	0.00209992
Zm00001d040048	16.7259	0.712692	0.180117	3.95683	7.59502e-05	0.00144639
Zm00001d039900	13792.5	-0.227503	0.0391582	-5.80985	6.25303e-09	6.53357e-07
Zm00001d030011	6304.3	-0.0953583	0.0263053	-3.62506	0.000288897	0.00413983
Zm00001d004482	323.584	0.250166	0.0712883	3.50921	0.000449433	0.00581428
Zm00001d042530	8182.25	-0.128921	0.0296649	-4.34589	1.3871e-05	0.000368689
Zm00001d017412	25.9749	1.11889	0.212307	5.27015	1.36316e-07	8.5068e-06
Zm00001d040873	52.9611	0.299075	0.0749396	3.99088	6.58282e-05	0.00128833
ENSRNA049479065	28.2756	0.518319	0.152869	3.3906	0.00069739	0.00811235
Zm00001d015929	84460.6	-0.211089	0.0395217	-5.34109	9.23871e-08	6.07106e-06
Zm00001d035812	5010.1	-0.205967	0.0437348	-4.70945	2.48384e-06	9.22844e-05
Zm00001d035195	70.869	0.87329	0.159634	5.47057	4.48598e-08	3.34254e-06
Zm00001d009939	528.525	0.438126	0.125902	3.47989	0.000501613	0.00632724
Zm00001d023929	39900.3	-0.158315	0.0466692	-3.39229	0.000693107	0.00808111
Zm00001d027714	3559.72	-0.146125	0.0342434	-4.26723	1.97914e-05	0.000490219
Zm00001d014804	871.139	0.332156	0.0912108	3.64163	0.000270921	0.00394042
Zm00001d053393	324.403	0.319893	0.0881085	3.63067	0.000282685	0.00407243
Zm00001d027938	200.74	0.658003	0.145083	4.53537	5.75039e-06	0.000181503
Zm00001d013046	294.689	0.514006	0.0959553	5.35672	8.47454e-08	5.66444e-06
Zm00001d037875	13985.2	-0.151155	0.033834	-4.46756	7.91162e-06	0.000237096
Zm00001d045583	1209.38	-0.139272	0.0287661	-4.84153	1.28841e-06	5.40559e-05
Zm00001d034787	16.4767	0.652484	0.170477	3.8274	0.000129501	0.00221836
Zm00001d024674	5902.45	-0.281626	0.0563026	-5.002	5.67398e-07	2.76313e-05
Zm00001d024678	72.2185	0.326024	0.0870377	3.74577	0.000179839	0.00288833
Zm00001d023028	10.8635	-0.232452	0.0454377	-5.11584	3.12355e-07	1.68345e-05
Zm00001d009608	1362.63	0.197734	0.0380993	5.18995	2.10353e-07	1.20263e-05
Zm00001d036103	17.0598	0.437986	0.119726	3.65822	0.000253974	0.00375603
Zm00001d043324	171.776	0.178471	0.0389791	4.57863	4.68032e-06	0.000153042
Zm00001d043325	2788.89	-0.24559	0.0472452	-5.19819	2.01237e-07	1.17264e-05
Zm00001d043328	718.058	-0.12193	0.0314004	-3.88307	0.000103144	0.00185667
Zm00001d037052	7880.5	0.180253	0.0424071	4.25055	2.13249e-05	0.000519706
Zm00001d037057	855.214	0.525204	0.129032	4.07035	4.69426e-05	0.000970563
Zm00001d047518	1711.83	-0.134105	0.030556	-4.38883	1.13961e-05	0.000316108
Zm00001d033680	2063.42	0.209374	0.0411935	5.08268	3.72138e-07	1.93306e-05
Zm00001d007757	6141.46	-0.120224	0.025107	-4.78848	1.68052e-06	6.71002e-05
Zm00001d038999	5085.68	0.212081	0.051998	4.07865	4.52985e-05	0.000943725
Zm00001d038995	1640.42	0.100382	0.0256522	3.91319	9.10852e-05	0.00168178
Zm00001d038994	544.132	0.139687	0.0394741	3.53869	0.000402113	0.005313
Zm00001d038991	1322.6	0.301408	0.0839373	3.59087	0.000329572	0.00457392
Zm00001d001814	2640.14	0.0920354	0.0270491	3.40253	0.000667645	0.00785138
Zm00001d011224	428.189	0.189062	0.0552555	3.4216	0.000622538	0.0074388
Zm00001d026029	73.3692	0.915281	0.158436	5.77698	7.60537e-09	7.73904e-07
Zm00001d021557	2978.23	0.0942768	0.0221174	4.26257	2.02091e-05	0.000497852
Zm00001d011826	15910.2	0.24241	0.0683138	3.54848	0.000387459	0.00517453
Zm00001d050514	255.437	0.391384	0.0847395	4.61867	3.86216e-06	0.000130676
Zm00001d013683	5111.67	-0.127014	0.0271368	-4.68051	2.86161e-06	0.000103278
Zm00001d005925	9638.89	-0.196664	0.0454355	-4.32842	1.50185e-05	0.000391184
Zm00001d020757	22.2905	0.498196	0.144048	3.45855	0.000543094	0.00670472
Zm00001d023227	12.4028	1.07153	0.255404	4.19544	2.72347e-05	0.000635344
Zm00001d023228	41.6473	0.74425	0.144169	5.16233	2.4389e-07	1.3742e-05
Zm00001d052078	5839.38	-0.141807	0.0191567	-7.40248	1.33668e-13	1.01257e-10
Zm00001d052079	1522.54	0.456903	0.0816245	5.59763	2.17307e-08	1.84043e-06
Zm00001d002126	4677.01	0.199477	0.052993	3.76421	0.000167076	0.00271858
Zm00001d052493	97.6053	0.564945	0.153398	3.68287	0.000230627	0.00350385
Zm00001d002676	515.144	-0.178266	0.0382439	-4.6613	3.14216e-06	0.000111286
Zm00001d052723	5038.39	-0.0616101	0.0172384	-3.57401	0.000351561	0.00479611
Zm00001d032973	28.4968	0.986654	0.257675	3.82907	0.000128628	0.00221181
Zm00001d028122	196.105	0.559948	0.144041	3.88743	0.000101312	0.00183537
Zm00001d028120	19.0504	0.974531	0.253345	3.84666	0.000119741	0.00208389
Zm00001d005361	2214.98	0.101176	0.0285883	3.53907	0.000401536	0.00530794
Zm00001d035169	2051.02	-0.166982	0.0311975	-5.35241	8.67918e-08	5.75888e-06
Zm00001d035163	389.984	0.50003	0.120091	4.16377	3.13035e-05	0.00070786
Zm00001d025065	208.686	0.502476	0.122606	4.09831	4.16178e-05	0.000880495
Zm00001d025060	1210.46	-0.212901	0.0396454	-5.37014	7.86756e-08	5.36391e-06
Zm00001d007167	1317.36	0.377718	0.0804396	4.69567	2.6574e-06	9.80648e-05
Zm00001d035838	831.388	-0.264182	0.051917	-5.08855	3.60811e-07	1.88499e-05
Zm00001d028464	2015.56	-0.139273	0.0314293	-4.43131	9.3663e-06	0.000270868
Zm00001d018829	11.9199	0.855163	0.240193	3.56032	0.000370397	0.00500798
Zm00001d047235	1080.11	0.340724	0.0649218	5.24822	1.53577e-07	9.34863e-06
Zm00001d047238	1312.76	-0.273509	0.0554015	-4.93685	7.93943e-07	3.6026e-05
Zm00001d028056	9028.91	0.271449	0.0776087	3.49766	0.000469351	0.00601489
Zm00001d046549	1651.45	-0.187495	0.0303798	-6.1717	6.75614e-10	1.07747e-07
Zm00001d045897	8483.4	-0.104779	0.0264617	-3.95967	7.50531e-05	0.00143331
Zm00001d001139	32925.5	0.82109	0.125122	6.56231	5.29797e-11	1.30163e-08
Zm00001d035447	1853.18	0.311042	0.072565	4.2864	1.81596e-05	0.000457276
Zm00001d035440	2411.19	0.350562	0.0737593	4.75278	2.00639e-06	7.78327e-05
Zm00001d018366	11647.6	-0.172793	0.0469346	-3.68157	0.000231805	0.00351496
Zm00001d010431	1532.17	-0.141467	0.0378095	-3.74157	0.000182874	0.00291937
Zm00001d007207	924.333	0.115641	0.0330233	3.5018	0.000462125	0.00594182
Zm00001d039426	109.033	0.698005	0.109287	6.38691	1.69271e-10	3.34506e-08
ENSRNA049478207	2628.64	0.91561	0.164571	5.56362	2.6423e-08	2.19022e-06
Zm00001d013271	699.924	0.366204	0.0717785	5.10186	3.36336e-07	1.78101e-05
Zm00001d014722	380.469	0.328384	0.0871839	3.76656	0.000165509	0.00269791
Zm00001d020492	204.471	0.847918	0.206718	4.10181	4.09936e-05	0.000870668
Zm00001d020497	2036.64	0.711323	0.0868272	8.1924	2.56074e-16	4.98815e-13
Zm00001d020496	614.607	0.4805	0.0732459	6.5601	5.37725e-11	1.30668e-08
Zm00001d020495	88.0159	1.4583	0.289676	5.03423	4.79784e-07	2.39199e-05
Zm00001d017033	414.464	0.625723	0.172691	3.62337	0.000290791	0.00416281
Zm00001d036441	1577.45	0.184363	0.0372234	4.95288	7.31245e-07	3.37409e-05
Zm00001d028866	309.997	0.345959	0.103067	3.35662	0.000789004	0.00888762
Zm00001d002005	18.4469	0.476856	0.143784	3.31647	0.000911608	0.00997472
Zm00001d033259	1533.48	-0.144329	0.0394169	-3.66159	0.000250655	0.0037231
Zm00001d035288	2749.76	-0.227196	0.0394773	-5.75509	8.65943e-09	8.63663e-07
Zm00001d033879	359.82	0.108832	0.0305358	3.5641	0.000365114	0.00494882
Zm00001d042355	1631.92	-0.104708	0.0253915	-4.12375	3.72755e-05	0.000807429
Zm00001d041596	66.9572	0.815808	0.225054	3.62494	0.000289034	0.00413983
Zm00001d011721	125.068	0.271405	0.0689223	3.93785	8.22162e-05	0.00153465
Zm00001d007329	111.15	0.771472	0.189345	4.07444	4.61261e-05	0.00095731
Zm00001d043911	1036.09	0.137271	0.0407403	3.36943	0.000753243	0.00861287
Zm00001d004400	2914.46	-0.153091	0.0298026	-5.13685	2.79384e-07	1.5361e-05
Zm00001d004401	40.8558	0.799793	0.19881	4.02291	5.74835e-05	0.00114446
Zm00001d043613	33814.5	0.162324	0.0480895	3.37545	0.000736954	0.00848353
ZemaCr120	30063.5	0.670485	0.119814	5.59604	2.19304e-08	1.84588e-06
Zm00001d006063	467.416	-0.349537	0.0860541	-4.06183	4.86905e-05	0.000999878
Zm00001d042050	93220.8	0.294782	0.0572097	5.15265	2.56826e-07	1.43522e-05
Zm00001d045373	8932.89	-0.147822	0.0355166	-4.16206	3.15383e-05	0.000711988
Zm00001d049286	348.342	0.540861	0.141471	3.82312	0.000131774	0.00224742
Zm00001d050021	49.1016	0.834823	0.237261	3.51858	0.000433861	0.00566433
Zm00001d027790	610.083	-0.162654	0.0396701	-4.10016	4.12864e-05	0.000876203
Zm00001d014889	118.635	0.182286	0.0469306	3.88416	0.000102685	0.00185207
Zm00001d017616	419.541	0.25873	0.046173	5.60348	2.10085e-08	1.79488e-06
Zm00001d017613	587.119	0.368806	0.107706	3.42421	0.000616599	0.00739133
Zm00001d017612	43.3297	0.626969	0.128825	4.86682	1.13411e-06	4.87058e-05
Zm00001d017619	68.0534	0.469029	0.0913641	5.13362	2.84224e-07	1.55841e-05
Zm00001d026447	110.017	0.44395	0.115979	3.82784	0.000129272	0.00221825
Zm00001d015754	1634.72	-0.145443	0.0377775	-3.84998	0.000118128	0.00206637
Zm00001d012398	5523.13	0.328278	0.0554943	5.91552	3.30826e-09	3.96233e-07
Zm00001d011123	2998.17	0.594248	0.0882601	6.73293	1.66285e-11	5.03861e-09
Zm00001d012932	646.205	0.143733	0.0404173	3.55623	0.000376217	0.00505659
Zm00001d044102	2682.33	-0.0866177	0.0237061	-3.65382	0.000258366	0.00379489
Zm00001d028218	4350.94	-0.0991344	0.0246768	-4.01732	5.8865e-05	0.0011692
Zm00001d014572	1363.02	-0.116967	0.0308118	-3.79616	0.000146952	0.00245258
Zm00001d024546	61955.9	0.158487	0.042504	3.72876	0.000192424	0.00304209
Zm00001d031726	1093.8	0.30161	0.0792174	3.80738	0.000140448	0.00235993
Zm00001d031725	539.424	0.426092	0.0589347	7.2299	4.83335e-13	3.13834e-10
Zm00001d009687	216.316	0.934905	0.126891	7.36777	1.73509e-13	1.27885e-10
Zm00001d037632	50.9543	1.01725	0.146225	6.95679	3.48115e-12	1.41693e-09
Zm00001d037631	40.7311	1.55223	0.191689	8.09761	5.60484e-16	1.019e-12
Zm00001d039578	7618.42	-0.158086	0.035352	-4.47178	7.7572e-06	0.000233238
Zm00001d035095	1556.94	0.170445	0.0372865	4.57123	4.84874e-06	0.000157604
Zm00001d046865	357.823	0.407212	0.121078	3.36323	0.000770357	0.00873893
Zm00001d018730	485.886	0.190891	0.0518533	3.68137	0.000231988	0.00351496
Zm00001d003975	7608.34	-0.155777	0.0362674	-4.29525	1.745e-05	0.000442247
Zm00001d039893	2909.6	0.227292	0.0538227	4.22297	2.41106e-05	0.000574754
Zm00001d013607	3829.57	-0.150448	0.0225209	-6.68035	2.38368e-11	6.84265e-09
Zm00001d047382	2122.65	-0.0799603	0.0213763	-3.7406	0.00018358	0.00292602
Zm00001d014379	11.4109	-0.374367	0.107552	-3.4808	0.000499912	0.00631747
Zm00001d010987	772.726	-0.302896	0.0825873	-3.66758	0.000244858	0.00366092
Zm00001d015138	77677.8	-0.182994	0.0492815	-3.71323	0.000204631	0.00318872
Zm00001d015139	1089.45	-0.422621	0.085457	-4.94543	7.59759e-07	3.47641e-05
Zm00001d015135	2719.98	0.251503	0.034901	7.20618	5.75416e-13	3.48715e-10
Zm00001d022177	346.437	0.222687	0.0374834	5.94094	2.83392e-09	3.46564e-07
Zm00001d038695	20.3933	0.909315	0.274262	3.3155	0.000914797	0.00999096
Zm00001d051851	3327.29	-0.141192	0.0355562	-3.97094	7.15904e-05	0.00137683
Zm00001d012216	48.7413	0.449914	0.0899458	5.00206	5.67224e-07	2.76313e-05
Zm00001d012212	6001.21	-0.311972	0.0738162	-4.22634	2.37526e-05	0.000570209
Zm00001d013163	1287.9	0.246876	0.0595695	4.14434	3.408e-05	0.000752546
Zm00001d024732	2924.54	0.211006	0.0397226	5.31199	1.08433e-07	6.99075e-06
Zm00001d023700	23.5314	1.36117	0.269955	5.04222	4.6017e-07	2.31965e-05
Zm00001d010676	134.856	0.543404	0.105471	5.15215	2.57518e-07	1.43615e-05
ENSRNA049478607	7478.47	0.793968	0.155868	5.09386	3.50855e-07	1.84358e-05
Zm00001d038547	14363	-0.276664	0.0361129	-7.66109	1.84361e-14	2.18596e-11
Zm00001d018797	178006	0.190921	0.0549552	3.47412	0.000512527	0.00642388
Zm00001d045819	639.531	-0.187685	0.0492487	-3.81096	0.00013843	0.00233378
Zm00001d006535	319.409	0.55503	0.132942	4.17499	2.97995e-05	0.000683483
Zm00001d006538	348.039	0.805727	0.174835	4.60849	4.05611e-06	0.000135557
Zm00001d040285	66.6965	0.571179	0.134907	4.23386	2.29709e-05	0.000554863
Zm00001d011838	380.347	0.4847	0.126175	3.84151	0.000122281	0.00211863
Zm00001d031942	4485.66	0.124894	0.0285959	4.36755	1.25646e-05	0.000342359
Zm00001d005373	1924.72	-0.0865093	0.0223439	-3.87171	0.000108074	0.00192507
Zm00001d005377	59.0429	0.742875	0.154729	4.80114	1.57768e-06	6.36465e-05
Zm00001d007280	122.13	0.31523	0.0679305	4.64048	3.47599e-06	0.000120756
Zm00001d019454	36471.7	-0.136527	0.036725	-3.71755	0.000201163	0.0031456
Zm00001d021459	31.3407	1.4914	0.187791	7.94179	1.99284e-15	3.19686e-12
Zm00001d006882	311.148	0.355816	0.0986131	3.6082	0.000308324	0.00435889
Zm00001d004025	1165.11	-0.241628	0.040848	-5.9153	3.31272e-09	3.96233e-07
Zm00001d016077	877.623	0.22506	0.0491224	4.58162	4.61398e-06	0.000151235
Zm00001d042346	7851.9	-0.217413	0.049169	-4.42174	9.79079e-06	0.000279294
Zm00001d018410	1739.91	-0.168091	0.0487662	-3.44687	0.00056713	0.00693179
Zm00001d015810	228.067	0.281972	0.0409189	6.89099	5.54063e-12	2.12815e-09
Zm00001d016893	4865.65	-0.143954	0.0371748	-3.87236	0.000107785	0.00192255
Zm00001d029154	2085.78	0.350149	0.0970175	3.60913	0.000307223	0.00434784
Zm00001d015366	6611.19	-0.241161	0.0402153	-5.99674	2.01319e-09	2.57754e-07
Zm00001d012401	2358.8	0.406317	0.0688641	5.90027	3.62908e-09	4.19707e-07
Zm00001d035200	2230.25	0.187949	0.0542329	3.46559	0.000529066	0.00656575
Zm00001d035201	10410.8	-0.131844	0.0357986	-3.68295	0.000230553	0.00350385
Zm00001d030526	27503.9	0.212703	0.040394	5.26572	1.39644e-07	8.65507e-06
Zm00001d030527	501.673	0.204998	0.0450253	4.55296	5.28968e-06	0.000169115
ZeamMp030	2655.18	0.709356	0.130484	5.43634	5.43872e-08	3.99782e-06
Zm00001d020357	1721.47	-0.243123	0.0349124	-6.9638	3.31221e-12	1.3686e-09
Zm00001d043201	6379.6	-0.242893	0.0478804	-5.07291	3.91787e-07	2.01593e-05
Zm00001d028630	80273.4	0.30821	0.0502216	6.137	8.40955e-10	1.29569e-07
Zm00001d032316	3316.25	0.346594	0.0475274	7.29251	3.0423e-13	2.12735e-10
Zm00001d049400	3359.38	0.243735	0.0547286	4.45352	8.44738e-06	0.000248566
Zm00001d019926	898.597	-0.377581	0.0804762	-4.69183	2.70776e-06	9.93855e-05
Zm00001d033194	1005.72	0.3164	0.0776256	4.07597	4.58229e-05	0.000951741
Zm00001d007892	2007.07	0.216759	0.0576865	3.75753	0.000171599	0.00277232
Zm00001d007897	16239.4	0.124421	0.0281004	4.42775	9.52227e-06	0.000273637
Zm00001d039268	180.062	0.235903	0.0520004	4.53655	5.7181e-06	0.000180693
Zm00001d040670	1124.4	0.306375	0.0761306	4.02433	5.71378e-05	0.00114071
Zm00001d000381	89.0354	0.45785	0.0854971	5.35515	8.54832e-08	5.69978e-06
Zm00001d006760	28762.9	-0.145458	0.0334221	-4.35215	1.34809e-05	0.000360356
Zm00001d000035	301.923	-0.15635	0.0411701	-3.79766	0.000146066	0.00244228
Zm00001d017920	15825.7	0.150778	0.0448259	3.36363	0.000769242	0.00873178
Zm00001d017691	536.008	0.108522	0.0322135	3.36884	0.000754861	0.00862053
Zm00001d015201	219.619	0.517376	0.125764	4.11387	3.89082e-05	0.000834217
Zm00001d019553	3406.34	-0.149519	0.0391412	-3.81998	0.000133461	0.00226589
Zm00001d026222	107.858	1.0924	0.276814	3.94634	7.9354e-05	0.00149073
Zm00001d013331	1390.96	0.124784	0.0301947	4.13265	3.58609e-05	0.000786143
Zm00001d013333	13.8904	0.754571	0.168434	4.47991	7.46736e-06	0.000226521
Zm00001d014641	775.636	0.16846	0.0363121	4.63922	3.49719e-06	0.000121338
Zm00001d005174	1524.38	-0.396854	0.0984409	-4.0314	5.54461e-05	0.00111264
Zm00001d013595	216.254	0.286715	0.0835348	3.43229	0.000598516	0.00724141
Zm00001d008405	1734.77	0.166303	0.0457234	3.63715	0.000275677	0.0039968
Zm00001d052813	62.475	0.610722	0.148382	4.11588	3.85707e-05	0.000829543
Zm00001d027813	1105.01	-0.17464	0.0524769	-3.32795	0.000874891	0.00965957
Zm00001d022669	9033.08	-0.62773	0.150648	-4.16688	3.088e-05	0.000701189
Zm00001d053857	2736.08	-0.0831547	0.0243756	-3.4114	0.000646306	0.00765579
Zm00001d028905	2598.14	0.2578	0.0590968	4.36233	1.28684e-05	0.000348496
Zm00001d047849	3078.75	-0.198565	0.0514622	-3.85846	0.000114103	0.00200626
Zm00001d047847	25188.2	0.18717	0.0434704	4.30569	1.66466e-05	0.000426262
Zm00001d052038	761.692	0.267947	0.0783125	3.42151	0.000622741	0.0074388
Zm00001d052037	117.743	0.494429	0.0979537	5.04757	4.47454e-07	2.26392e-05
Zm00001d033357	189.253	0.358855	0.0730689	4.91118	9.05291e-07	4.00133e-05
Zm00001d002296	1344.16	-0.226906	0.0414109	-5.47938	4.26811e-08	3.21899e-06
Zm00001d054107	6888.44	-0.0924239	0.0203644	-4.5385	5.66551e-06	0.000179447
Zm00001d034365	331.455	0.400827	0.0818286	4.89837	9.66351e-07	4.21727e-05
Zm00001d034368	30465.8	0.173003	0.0318792	5.42681	5.73699e-08	4.18325e-06
Zm00001d000247	731.349	0.200483	0.0453606	4.41977	9.88046e-06	0.000281263
Zm00001d009013	945.608	0.121903	0.0347335	3.50967	0.000448668	0.00581428
Zm00001d036737	260.164	0.325371	0.0868446	3.74659	0.000179257	0.00288068
Zm00001d039816	4244.39	-0.202776	0.0287974	-7.04146	1.90239e-12	9.10175e-10
Zm00001d021626	5078.34	-0.135461	0.0403072	-3.36072	0.000777391	0.00879313
Zm00001d032295	1362.56	0.280453	0.0676537	4.14541	3.39202e-05	0.000750532
ENSRNA049470085	101.71	0.654423	0.130053	5.03197	4.85471e-07	2.41593e-05
Zm00001d049651	85.9166	0.445903	0.0745191	5.98375	2.18063e-09	2.75315e-07
ENSRNA049479107	158.103	0.510871	0.112863	4.52646	5.99792e-06	0.000188227
Zm00001d038381	3401.96	0.207948	0.0443506	4.68872	2.74917e-06	0.000100365
Zm00001d039036	2914.87	-0.167425	0.0338152	-4.95116	7.37711e-07	3.3926e-05
Zm00001d042845	959.151	0.151189	0.04424	3.41747	0.000632054	0.00753025
Zm00001d042847	1397.27	-0.269561	0.0655018	-4.11533	3.86634e-05	0.000830883
Zm00001d042841	1593.06	-0.227984	0.0412113	-5.53207	3.16482e-08	2.52362e-06
Zm00001d046168	795.184	0.142524	0.0398828	3.57356	0.000352158	0.00480185
Zm00001d038924	91.6253	0.37719	0.0981065	3.8447	0.000120698	0.00209786
Zm00001d048214	59.2984	0.545734	0.136203	4.00678	6.15532e-05	0.00121639
Zm00001d021246	471.948	0.255595	0.0736071	3.47243	0.00051577	0.00643438
Zm00001d026563	164.894	0.380885	0.106133	3.58876	0.00033225	0.00460406
Zm00001d016144	2057.97	-0.195289	0.0534273	-3.65524	0.000256945	0.0037842
Zm00001d008610	7332.64	-0.272162	0.0461799	-5.89352	3.78061e-09	4.33197e-07
Zm00001d052640	299.379	-0.304373	0.0894746	-3.40178	0.000669495	0.00786974
Zm00001d042078	453.943	0.161509	0.0387468	4.16831	3.06864e-05	0.000698967
Zm00001d022434	2059.22	0.142454	0.0382564	3.72367	0.000196348	0.00308624
Zm00001d040462	3497.58	-0.115543	0.0289711	-3.98821	6.65737e-05	0.00129866
Zm00001d000391	578.068	0.106164	0.028922	3.67071	0.000241874	0.00363423
Zm00001d037770	2177.33	-0.166024	0.0348462	-4.76449	1.89335e-06	7.39735e-05
Zm00001d039637	229.779	0.251607	0.0752894	3.34187	0.000832157	0.0092855
zma-MIR156d	39.0856	0.339047	0.0968793	3.49969	0.000465806	0.00598069
Zm00001d002314	240.474	0.204567	0.0606111	3.37508	0.000737937	0.00849126
ENSRNA049468913	11.8897	-0.187557	0.0423914	-4.42441	9.67081e-06	0.00027703
Zm00001d029483	2011.22	-0.194385	0.0420033	-4.62785	3.69484e-06	0.000126585
Zm00001d009938	11686.8	-0.34054	0.0780412	-4.3636	1.27942e-05	0.00034683
Zm00001d011655	10.5621	1.04169	0.256322	4.064	4.82388e-05	0.000992772
Zm00001d011654	60.6704	0.37119	0.104046	3.56755	0.00036034	0.00489872
Zm00001d044278	370.716	-0.173787	0.0416621	-4.17134	3.02811e-05	0.000692201
Zm00001d007755	7279.3	-0.0744993	0.017474	-4.26344	2.01305e-05	0.000496364
Zm00001d047110	199.26	0.254309	0.0696523	3.65112	0.000261096	0.00382815
Zm00001d039173	4139.3	0.387433	0.109884	3.52582	0.000422173	0.00553779
Zm00001d001414	32.9648	0.320584	0.0876796	3.65632	0.000255862	0.00377577
Zm00001d051485	61.6127	0.508825	0.147937	3.43946	0.000582872	0.00708355
Zm00001d022234	161.561	0.61535	0.134509	4.57479	4.76709e-06	0.000155321
Zm00001d026700	6915.51	-0.221479	0.0470036	-4.71197	2.45336e-06	9.14012e-05
Zm00001d052362	205.552	0.324837	0.0762285	4.26136	2.03184e-05	0.000498969
Zm00001d012484	362.746	-0.681443	0.163211	-4.17523	2.9768e-05	0.000683483
Zm00001d013287	1518.1	0.238858	0.0583609	4.09278	4.26233e-05	0.000898284
Zm00001d013751	3614.51	0.30684	0.0711773	4.31093	1.6257e-05	0.000417855
Zm00001d031611	4810.74	-0.146709	0.0437366	-3.35437	0.000795467	0.00893064
Zm00001d036966	1537.2	-0.0857535	0.0224483	-3.82004	0.000133432	0.00226589
Zm00001d023629	556.991	0.278894	0.0428154	6.51387	7.32397e-11	1.67842e-08
Zm00001d036340	34799	-0.158476	0.0392433	-4.03829	5.38425e-05	0.00108365
Zm00001d033446	231.554	0.81181	0.165153	4.91549	8.85623e-07	3.93694e-05
Zm00001d003767	112846	0.182535	0.054394	3.3558	0.000791355	0.00890675
Zm00001d047758	1522.83	0.242808	0.0580771	4.18078	2.90509e-05	0.000670259
Zm00001d030937	4471.02	-0.11949	0.0352595	-3.38888	0.000701786	0.00815094
Zm00001d026632	1142.88	1.16403	0.196923	5.91107	3.39902e-09	4.0302e-07
Zm00001d043800	683.17	0.194429	0.0532903	3.64848	0.000263796	0.00385943
Zm00001d000308	853.501	0.223318	0.0659074	3.38836	0.000703132	0.00816309
Zm00001d000302	6593.86	0.11374	0.0265071	4.29095	1.77914e-05	0.000448834
Zm00001d018421	1453.91	0.214066	0.0525625	4.07261	4.64902e-05	0.0009634
Zm00001d012645	707.274	-0.118726	0.0293069	-4.05113	5.09715e-05	0.00103967
Zm00001d017466	48.0697	0.620596	0.13143	4.72189	2.33663e-06	8.82581e-05
Zm00001d024980	32537.3	-0.241123	0.0714334	-3.37549	0.000736836	0.00848353
Zm00001d015009	388.901	0.10523	0.0316419	3.32566	0.000882089	0.00971938
Zm00001d015004	14793.5	-0.117315	0.0352817	-3.32509	0.000883891	0.0097353
Zm00001d015007	227.006	0.664145	0.164056	4.04829	5.15937e-05	0.00104844
Zm00001d030732	3358.15	-0.14048	0.0406943	-3.45207	0.000556304	0.00683377
Zm00001d023974	845.95	-0.103289	0.0264532	-3.90458	9.43897e-05	0.00173224
Zm00001d053695	306.036	0.347143	0.0989229	3.50922	0.000449419	0.00581428
Zm00001d033933	861.953	-0.156646	0.0332068	-4.71728	2.39017e-06	8.96594e-05
Zm00001d028094	10144.9	0.293711	0.0717154	4.09551	4.21235e-05	0.000889813
Zm00001d053342	10731.7	-0.141574	0.040852	-3.46553	0.000529189	0.00656575
Zm00001d032686	819.243	0.292199	0.0652205	4.48016	7.4586e-06	0.000226507
Zm00001d010152	2128.6	0.153637	0.0273495	5.61753	1.9371e-08	1.67173e-06
Zm00001d045264	75.5731	0.527717	0.119559	4.41388	1.01533e-05	0.000288128
Zm00001d045263	1198.22	0.176729	0.0403548	4.37938	1.1902e-05	0.000327527
Zm00001d029051	35.0601	0.503215	0.111752	4.50295	6.7016e-06	0.00020721
Zm00001d049464	977.005	0.179402	0.0521926	3.4373	0.000587536	0.0071307
Zm00001d022122	844.57	0.256399	0.0526465	4.8702	1.11486e-06	4.81065e-05
Zm00001d031428	1523.38	-0.851165	0.232804	-3.65615	0.00025603	0.00377621
Zm00001d009638	14230.1	-0.28447	0.0527492	-5.39288	6.93356e-08	4.92409e-06
Zm00001d008323	1750.74	0.118122	0.0345874	3.41517	0.000637421	0.00757434
Zm00001d003354	181.952	-0.20241	0.0595164	-3.40092	0.000671601	0.0078843
Zm00001d002406	369.874	0.327591	0.0729179	4.4926	7.0358e-06	0.000215588
Zm00001d046471	4328.74	0.484582	0.130876	3.70262	0.000213388	0.00328961
Zm00001d018781	13820.4	0.120422	0.0348144	3.45898	0.000542228	0.00669885
Zm00001d002163	1964.28	0.244195	0.0651025	3.75094	0.000176175	0.00283449
Zm00001d037684	959.378	0.492001	0.116134	4.23651	2.27022e-05	0.000549833
Zm00001d048520	48.9998	0.664413	0.198442	3.34814	0.00081355	0.00909276
Zm00001d048527	2157.55	0.217362	0.0303777	7.15533	8.34747e-13	4.64579e-10
Zm00001d040735	3654.69	-0.180767	0.0507871	-3.55931	0.000371833	0.00502241
Zm00001d016915	4661.56	0.195445	0.0367121	5.32371	1.01672e-07	6.64918e-06
Zm00001d027904	2001.31	0.204009	0.0596205	3.42179	0.000622099	0.00743764
Zm00001d051693	108.535	0.95115	0.232509	4.09081	4.29865e-05	0.000904542
Zm00001d022017	50.3155	0.837114	0.198066	4.22643	2.37428e-05	0.000570209
Zm00001d017791	1671.02	-0.142446	0.0418231	-3.40591	0.00065944	0.00776159
Zm00001d015327	94202.4	-0.136921	0.0286015	-4.7872	1.69127e-06	6.74309e-05
Zm00001d053107	2246.16	-0.205833	0.0612674	-3.35958	0.000780597	0.0088143
Zm00001d053102	6993.86	0.151069	0.0410615	3.67908	0.000234077	0.00354246
Zm00001d012567	89.2749	0.394628	0.103099	3.82767	0.000129361	0.00221825
Zm00001d011890	608.784	0.469155	0.108407	4.32771	1.50667e-05	0.000392064
Zm00001d010956	2421.24	0.21346	0.0539076	3.95974	7.50321e-05	0.00143331
Zm00001d028272	5258.56	-0.145818	0.0327459	-4.45301	8.46752e-06	0.000248566
Zm00001d020703	132.748	0.578903	0.122891	4.71069	2.46884e-06	9.18523e-05
Zm00001d052776	1733.82	0.274938	0.0796495	3.45186	0.000556746	0.00683611
Zm00001d002395	4239.57	-0.157063	0.0451271	-3.48045	0.000500575	0.00632094
ENSRNA049457554	19.165	0.915246	0.180396	5.07353	3.9051e-07	2.01316e-05
Zm00001d038755	3696.38	0.168556	0.0345382	4.88028	1.05937e-06	4.59301e-05
Zm00001d028114	574.796	-0.148577	0.0373481	-3.97817	6.9449e-05	0.00134609
Zm00001d035115	6469.07	0.169553	0.0372373	4.55332	5.28062e-06	0.000169023
Zm00001d050811	526.786	0.249355	0.0571935	4.35986	1.30147e-05	0.000351758
Zm00001d030098	770.475	0.167868	0.0356215	4.71256	2.4462e-06	9.12591e-05
Zm00001d031415	147.212	0.183004	0.049595	3.68997	0.000224278	0.00343534
Zm00001d030638	4102.21	-0.229383	0.0519021	-4.41954	9.89101e-06	0.00028127
Zm00001d044395	1980.56	0.277424	0.0793008	3.49837	0.000468109	0.00600743
Zm00001d039919	92.4953	0.490595	0.110637	4.43428	9.23816e-06	0.00026773
Zm00001d035802	3234.53	-0.154506	0.0268555	-5.75323	8.75546e-09	8.68255e-07
Zm00001d018349	1018.89	-0.113642	0.0306229	-3.71102	0.000206429	0.00320992
Zm00001d034768	3900.72	-0.111708	0.0314838	-3.54811	0.000387999	0.00517921
Zm00001d034766	2317.54	-0.307534	0.0506041	-6.07725	1.22258e-09	1.78294e-07
Zm00001d042924	202.876	-0.135019	0.0350867	-3.84814	0.000119018	0.00207928
Zm00001d049046	26863.4	-0.1722	0.0480079	-3.58691	0.000334624	0.00462755
Zm00001d025807	31.6234	0.392664	0.111343	3.52661	0.000420912	0.00552923
Zm00001d017172	443.761	0.247508	0.0557437	4.44011	8.99125e-06	0.000261408
Zm00001d038846	1521.69	0.199381	0.0483069	4.12739	3.66909e-05	0.000800547
Zm00001d050150	8151.19	-0.182779	0.0459586	-3.97705	6.97766e-05	0.00134956
Zm00001d048316	245.68	0.467901	0.0976033	4.79391	1.63562e-06	6.54993e-05
Zm00001d048311	621.521	0.845543	0.159071	5.31551	1.0636e-07	6.88337e-06
Zm00001d018335	1632.52	0.226731	0.0645645	3.5117	0.000445258	0.00578495
Zm00001d052171	85.7562	0.38938	0.086971	4.47712	7.56573e-06	0.000228643
Zm00001d052170	517.1	0.351953	0.0726929	4.84164	1.28774e-06	5.40559e-05
Zm00001d015515	2397.84	0.342926	0.0798421	4.29505	1.74654e-05	0.000442247
Zm00001d021955	2224.67	0.324333	0.0557746	5.81507	6.06075e-09	6.38157e-07
Zm00001d013201	852.938	0.106513	0.0310065	3.43519	0.000592145	0.00717706
Zm00001d013208	410.36	0.368707	0.0566943	6.50342	7.85165e-11	1.76961e-08
Zm00001d019177	5458.56	0.21985	0.0647767	3.39397	0.000688871	0.00804893
Zm00001d016354	35.9077	0.988085	0.228076	4.33227	1.47579e-05	0.000386239
Zm00001d043526	1403.45	-0.164304	0.0395514	-4.15418	3.26452e-05	0.000728532
Zm00001d024291	5295.94	0.437774	0.0958563	4.56698	4.94795e-06	0.000159876
ENSRNA049462318	783.444	0.540228	0.132444	4.07893	4.52443e-05	0.000943315
Zm00001d029747	237.787	0.516965	0.0764796	6.75951	1.38458e-11	4.44224e-09
Zm00001d032578	186.554	0.326355	0.0865169	3.77215	0.000161844	0.00264634
Zm00001d034601	8134.3	0.333203	0.0615687	5.41188	6.23661e-08	4.47575e-06
Zm00001d037240	5038.89	-0.183098	0.0443887	-4.12488	3.70925e-05	0.000806007
Zm00001d046004	1528.77	0.380943	0.0523793	7.27277	3.52191e-13	2.40115e-10
Zm00001d033222	409.472	0.635103	0.0938549	6.76686	1.31609e-11	4.37696e-09
Zm00001d043935	209.664	0.517301	0.0868973	5.95301	2.63249e-09	3.26321e-07
Zm00001d005726	3371.65	0.231009	0.0577581	3.99959	6.34536e-05	0.00125122
Zm00001d043953	900.837	-0.0972343	0.0225153	-4.31858	1.57036e-05	0.000406697
Zm00001d009870	9211.72	-0.208054	0.0336651	-6.18012	6.40541e-10	1.02754e-07
Zm00001d009874	449.531	0.125152	0.033293	3.75912	0.000170514	0.00276021
Zm00001d000529	42.5819	-0.359448	0.0944435	-3.80596	0.000141258	0.00237207
Zm00001d004452	7708.67	-0.525158	0.089476	-5.86926	4.3775e-09	4.93301e-07
Zm00001d009125	5403.14	-0.118593	0.0315142	-3.76317	0.00016777	0.00272499
Zm00001d002934	905.418	-0.639257	0.0850534	-7.51595	5.64995e-14	5.31309e-11
ZemaCr113	30878.5	0.697377	0.121829	5.72421	1.03915e-08	9.97844e-07
Zm00001d040681	2314.17	0.172772	0.052051	3.31928	0.000902513	0.00989643
Zm00001d040686	11150	-0.233715	0.0450304	-5.19015	2.10124e-07	1.20263e-05
Zm00001d013873	152.33	0.391224	0.106026	3.68989	0.000224353	0.00343534
Zm00001d006493	75.7415	-1.16957	0.260156	-4.49564	6.93622e-06	0.000213979
ENSRNA049478854	213.378	0.560652	0.11875	4.72128	2.3437e-06	8.84027e-05
Zm00001d051615	247.783	0.326004	0.0747562	4.3609	1.29526e-05	0.000350428
Zm00001d016572	3704.96	-0.163366	0.0422506	-3.8666	0.000110365	0.0019544
Zm00001d027769	10173.1	-0.216921	0.0357238	-6.07216	1.26204e-09	1.80195e-07
Zm00001d018103	53.7576	0.497496	0.106266	4.6816	2.84649e-06	0.000102953
Zm00001d018107	36.1481	0.756173	0.171523	4.40859	1.04048e-05	0.000294345
Zm00001d017622	325.802	0.527656	0.13053	4.04241	5.29055e-05	0.00106952
Zm00001d008862	29.449	-1.86851	0.420407	-4.44452	8.80867e-06	0.000257196
Zm00001d015705	5032.63	-0.130125	0.0375101	-3.46907	0.000522271	0.00649765
Zm00001d013013	10996.5	-0.209297	0.0398086	-5.25757	1.4597e-07	8.98586e-06
Zm00001d013015	2921.46	0.248908	0.0530928	4.68816	2.75673e-06	0.000100506
Zm00001d044136	913.662	0.487918	0.118175	4.12877	3.64713e-05	0.000797602
Zm00001d028261	2532.16	-0.0888078	0.0248553	-3.573	0.000352915	0.00480977
Zm00001d044683	3507.79	0.397906	0.104207	3.81842	0.000134311	0.00227145
Zm00001d033527	7383.55	-0.157868	0.0265533	-5.94532	2.75925e-09	3.40487e-07
Zm00001d033528	1210.32	0.327563	0.0728852	4.49423	6.98237e-06	0.000214674
Zm00001d033383	23831.9	-0.188949	0.0488177	-3.87051	0.000108609	0.00193082
Zm00001d033388	2013.24	-0.0706685	0.0196615	-3.59427	0.000325306	0.00453027
Zm00001d047563	7425.92	0.125517	0.0312213	4.02023	5.81421e-05	0.00115585
Zm00001d006330	759.156	0.414876	0.0682218	6.08129	1.19222e-09	1.74801e-07
Zm00001d006335	452.1	0.15783	0.0460008	3.43104	0.000601271	0.00726185
Zm00001d030123	159.201	-0.222237	0.0496427	-4.47674	7.57922e-06	0.000228643
Zm00001d030121	422.874	-0.295773	0.0671646	-4.4037	1.06418e-05	0.000299807
Zm00001d005680	53.8111	0.58118	0.110618	5.25394	1.48876e-07	9.12357e-06
Zm00001d038023	927.158	0.283098	0.0791952	3.57468	0.000350652	0.0047885
Zm00001d018744	24.3618	-1.82121	0.409069	-4.45208	8.50415e-06	0.000249373
Zm00001d032604	11325.3	-0.183848	0.0496036	-3.70634	0.000210273	0.00324893
Zm00001d021526	33973.2	-0.145211	0.0401975	-3.61244	0.000303326	0.00429938
Zm00001d036395	2859.46	0.0858917	0.0251619	3.41356	0.000641208	0.00760608
Zm00001d013658	365.264	-0.160174	0.0374527	-4.27671	1.8968e-05	0.00047413
Zm00001d017544	723.817	-0.159813	0.047908	-3.33584	0.000850422	0.00944294
Zm00001d041760	9479.56	-0.151302	0.0412502	-3.66792	0.000244532	0.00365805
Zm00001d041763	5972.99	0.368357	0.10484	3.51352	0.000442203	0.0057482
Zm00001d024004	1208.32	0.261725	0.0712571	3.67297	0.00023975	0.00361228
Zm00001d024009	52017.8	-0.11906	0.0265233	-4.4889	7.15933e-06	0.000218636
Zm00001d037544	413.485	0.276096	0.0567865	4.862	1.16206e-06	4.96717e-05
Zm00001d015168	4650.78	-0.124065	0.0241683	-5.13338	2.84584e-07	1.55841e-05
Zm00001d023253	187.628	0.409038	0.123258	3.31855	0.000904861	0.00991819
Zm00001d029313	364.858	0.442439	0.132096	3.34938	0.000809915	0.00906327
Zm00001d026339	18.799	1.06969	0.230054	4.64974	3.32346e-06	0.000116198
Zm00001d021645	3155.54	-0.215656	0.0640608	-3.36643	0.000761484	0.00866351
ENSRNA049461441	11.1277	-0.269532	0.0444527	-6.06335	1.33315e-09	1.87404e-07
Zm00001d034826	2598.77	-0.125094	0.0260378	-4.80433	1.55274e-06	6.30132e-05
Zm00001d025016	2794.72	-0.239946	0.0667427	-3.59509	0.000324278	0.00452431
Zm00001d044496	1364.96	-0.147494	0.039414	-3.74218	0.000182434	0.00291626
Zm00001d009572	510.432	0.15457	0.0355428	4.34885	1.36856e-05	0.000364828
Zm00001d049665	2555.53	0.17043	0.0298743	5.7049	1.16413e-08	1.10232e-06
Zm00001d052662	121.047	0.304238	0.0834417	3.64611	0.000266238	0.00388682
Zm00001d033646	5707.14	0.121137	0.0232371	5.21308	1.85727e-07	1.10348e-05
Zm00001d029455	4564.54	0.176255	0.0519687	3.39156	0.000694958	0.00809341
Zm00001d029457	7102.95	-0.188689	0.0548452	-3.44039	0.000580874	0.00706639
Zm00001d037109	7801.08	0.0860148	0.0250472	3.4341	0.000594518	0.00719623
Zm00001d042432	1177.92	-0.109553	0.0315275	-3.47483	0.000511182	0.0064153
Zm00001d002564	53.1078	1.12987	0.315401	3.58234	0.000340529	0.00468545
Zm00001d002562	374.075	0.222407	0.0515342	4.31572	1.59081e-05	0.000410047
Zm00001d034011	632.624	0.259793	0.059074	4.39776	1.09374e-05	0.000306867
Zm00001d019898	9887.38	-0.190269	0.0426711	-4.45897	8.23533e-06	0.000243518
Zm00001d050222	1120.33	0.296765	0.0825967	3.59294	0.000326968	0.00454704
Zm00001d045845	2962.8	0.190604	0.0534599	3.56536	0.000363359	0.00493484
Zm00001d011846	282.02	0.470465	0.105885	4.44315	8.865e-06	0.000258564
Zm00001d000238	51.1843	0.562448	0.149684	3.75757	0.000171573	0.00277232
Zm00001d010466	129.178	0.306949	0.0649957	4.72261	2.32841e-06	8.81137e-05
Zm00001d015186	1400.47	0.410252	0.0615606	6.66419	2.66124e-11	7.40559e-09
Zm00001d005346	26970.9	-0.163452	0.039652	-4.12215	3.75346e-05	0.000811742
Zm00001d011331	2825.05	0.22271	0.0448117	4.9699	6.69878e-07	3.14863e-05
Zm00001d053220	462.802	0.684344	0.159093	4.30153	1.69622e-05	0.000433562
Zm00001d026685	1546.68	-0.175815	0.0513501	-3.42386	0.000617385	0.0073975
Zm00001d026681	229.387	0.187533	0.0389282	4.8174	1.45439e-06	5.96431e-05
Zm00001d042376	18.8213	1.88749	0.290543	6.49643	8.2248e-11	1.8042e-08
Zm00001d014772	5370.72	0.131641	0.0379542	3.46841	0.000523542	0.00650753
Zm00001d014774	68.2371	0.240265	0.0643843	3.73173	0.000190172	0.00301173
Zm00001d010859	2557.27	-0.126303	0.0341174	-3.70202	0.000213894	0.00329367
Zm00001d010855	22301.7	0.119816	0.0338789	3.5366	0.000405314	0.00534493
Zm00001d014198	1095.21	0.274325	0.0825425	3.32344	0.000889131	0.00978906
Zm00001d014193	5755.03	0.20735	0.0508553	4.07726	4.55701e-05	0.000947935
Zm00001d047931	407.461	0.361747	0.0881254	4.10491	4.04466e-05	0.000861733
Zm00001d047935	1047.33	-0.182836	0.0535202	-3.41621	0.000635	0.00755875
Zm00001d045393	3977.06	0.393254	0.101585	3.87119	0.000108304	0.00192732
Zm00001d045394	6077.53	-0.207009	0.0421896	-4.90664	9.26487e-07	4.0752e-05
Zm00001d045398	482.963	0.520509	0.0846273	6.1506	7.71913e-10	1.2029e-07
ZeamMp044	33.0506	0.383049	0.104393	3.66931	0.000243209	0.00364193
Zm00001d045644	50.9905	0.485156	0.129736	3.73955	0.00018435	0.00293657
Zm00001d007079	2052.84	0.353713	0.0719072	4.91902	8.69784e-07	3.89489e-05
Zm00001d007070	1126.44	0.165735	0.0414952	3.99407	6.49493e-05	0.0012761
Zm00001d008214	2887.69	0.214319	0.0602864	3.55501	0.000377961	0.00507502
Zm00001d032326	994.349	0.188737	0.0313146	6.02713	1.66892e-09	2.18813e-07
Zm00001d032324	157.322	0.31937	0.0856633	3.7282	0.000192856	0.00304538
Zm00001d024672	287.687	0.219335	0.0606729	3.61505	0.00030029	0.00427147
Zm00001d039230	203.91	0.238361	0.0658822	3.618	0.000296894	0.00423684
Zm00001d040606	61.9951	0.508954	0.113685	4.47689	7.57374e-06	0.000228643
Zm00001d050583	321.176	0.151307	0.0441489	3.4272	0.000609842	0.0073329
Zm00001d007843	158.982	0.519678	0.136421	3.80936	0.000139326	0.00234251
Zm00001d006711	521.828	0.468739	0.087378	5.3645	8.11745e-08	5.50674e-06
Zm00001d000002	28.7905	-0.636719	0.190006	-3.35105	0.000805059	0.00902004
Zm00001d018274	13622.4	-0.218455	0.0424214	-5.14964	2.60993e-07	1.44589e-05
Zm00001d010044	99.4823	-0.39441	0.0709614	-5.5581	2.72729e-08	2.22683e-06
Zm00001d010043	92.1308	-0.212843	0.0574888	-3.70234	0.000213621	0.00329132
Zm00001d018180	1347.43	-0.0757477	0.022358	-3.38794	0.000704198	0.00817199
Zm00001d027451	828.517	-0.22046	0.0634699	-3.47346	0.000513796	0.00643149
Zm00001d027457	265.242	0.412919	0.100473	4.10974	3.96107e-05	0.000845246
Zm00001d052340	458.046	0.593041	0.0961937	6.16507	7.04521e-10	1.11703e-07
Zm00001d051128	112.924	0.315366	0.0733969	4.29671	1.73348e-05	0.000440576
Zm00001d021141	2107.98	0.252707	0.0412396	6.12777	8.91183e-10	1.35773e-07
Zm00001d013099	125.971	0.635034	0.161761	3.92575	8.64597e-05	0.00160397
Zm00001d013092	3155.23	0.26709	0.0470108	5.68147	1.33545e-08	1.23874e-06
Zm00001d024534	2249.45	0.0747679	0.0222639	3.35825	0.000784374	0.00884643
Zm00001d024531	2774.32	0.353765	0.0995291	3.55439	0.000378864	0.00507964
ZemaCp002	5146.83	1.0556	0.108424	9.73586	2.12014e-22	1.15637e-18
Zm00001d019750	1030.65	0.314937	0.0767682	4.10244	4.08813e-05	0.000868959
Zm00001d023543	911.349	0.395647	0.0873594	4.52896	5.92736e-06	0.000186442
Zm00001d009328	183.061	0.641156	0.125764	5.09811	3.4307e-07	1.80615e-05
Zm00001d005762	15450	-0.110474	0.0289889	-3.8109	0.000138464	0.00233378
Zm00001d005766	207.146	0.419569	0.12171	3.4473	0.000566229	0.00692678
Zm00001d029625	1822	0.141969	0.0401265	3.53805	0.000403092	0.00532335
Zm00001d051552	164.425	0.405302	0.0963606	4.2061	2.59811e-05	0.000609538
Zm00001d043549	35.8364	0.895967	0.158341	5.65845	1.52744e-08	1.37023e-06
Zm00001d008587	113.424	0.702181	0.185261	3.79023	0.00015051	0.00249972
Zm00001d005609	258.243	0.647767	0.0914412	7.08397	1.40078e-12	6.98476e-10
Zm00001d031213	14646.5	-0.209881	0.0629775	-3.33263	0.000860278	0.00953685
Zm00001d004553	232.579	0.311871	0.0788533	3.95508	7.65085e-05	0.00145297
Zm00001d004559	1235.38	0.206778	0.0556658	3.71464	0.000203491	0.00317397
Zm00001d045568	22.95	0.62896	0.123198	5.10527	3.3033e-07	1.75946e-05
Zm00001d045565	1110.23	0.321165	0.0626895	5.12311	3.00537e-07	1.63592e-05
Zm00001d006177	542.316	0.220246	0.0556553	3.95733	7.57929e-05	0.00144441
Zm00001d053433	40.5261	0.706867	0.152708	4.62887	3.67673e-06	0.000126325
Zm00001d028183	4267.63	-0.148364	0.0312935	-4.74105	2.12611e-06	8.18944e-05
Zm00001d046488	204.759	0.530428	0.127535	4.15908	3.1953e-05	0.000717784
Zm00001d039000	11255.5	0.302417	0.0543319	5.5661	2.60502e-08	2.1659e-06
Zm00001d030130	392.139	0.385122	0.0830638	4.63646	3.54421e-06	0.000122658
Zm00001d013934	2307.84	0.349169	0.0842239	4.14573	3.38735e-05	0.000750509
Zm00001d018461	8319.55	0.342376	0.0513185	6.67159	2.53052e-11	7.11443e-09
Zm00001d015421	9149.8	0.221479	0.037497	5.90659	3.49268e-09	4.10555e-07
Zm00001d015426	7035.88	-0.153526	0.0358665	-4.28048	1.86492e-05	0.000467447
Zm00001d013113	430.469	0.256334	0.0703231	3.64508	0.000267306	0.00389238
Zm00001d025099	6363.7	0.337407	0.0782897	4.30973	1.63458e-05	0.000419346
Zm00001d028349	85.4105	1.17763	0.262798	4.48111	7.42565e-06	0.000225758
Zm00001d028344	3832.26	-0.278053	0.0583385	-4.7662	1.87736e-06	7.36654e-05
Zm00001d044762	248.364	-0.891108	0.233009	-3.82435	0.000131115	0.00223897
Zm00001d031580	1086.71	0.228851	0.0559934	4.08711	4.36783e-05	0.000917682
Zm00001d033132	171080	0.222828	0.0472161	4.71932	2.36631e-06	8.91322e-05
Zm00001d038513	434.045	0.236853	0.065523	3.6148	0.000300574	0.00427147
Zm00001d003473	14.472	-0.200667	0.0389379	-5.15352	2.55646e-07	1.43156e-05
Zm00001d046314	92.1696	0.49673	0.0710347	6.99279	2.69476e-12	1.16649e-09
Zm00001d046315	72.5983	0.522175	0.0778531	6.70718	1.98423e-11	5.81849e-09
Zm00001d046316	73.0681	0.509647	0.0777011	6.55907	5.41436e-11	1.30668e-08
Zm00001d046318	603.161	0.450903	0.132881	3.39328	0.00069062	0.00806245
Zm00001d023800	218.826	0.466745	0.133065	3.50764	0.000452096	0.0058409
Zm00001d042022	1831.51	0.575996	0.140898	4.08805	4.35018e-05	0.000914679
Zm00001d035761	21423.7	-0.222077	0.0466548	-4.76	1.93591e-06	7.54202e-05
Zm00001d037894	313.775	0.931629	0.195813	4.75774	1.95773e-06	7.61614e-05
Zm00001d040257	5097.89	-0.150373	0.0289007	-5.20309	1.96007e-07	1.14706e-05
Zm00001d010173	672.803	-0.104994	0.0285578	-3.67656	0.000236403	0.00357171
Zm00001d035492	1524.22	0.241181	0.0402732	5.98864	2.11609e-09	2.68408e-07
Zm00001d005037	307.485	0.402841	0.1132	3.55865	0.000372764	0.00502706
Zm00001d005039	402.347	0.231919	0.0623635	3.71883	0.000200149	0.00313271
Zm00001d003867	950.742	0.551023	0.11417	4.82636	1.39054e-06	5.73697e-05
Zm00001d003861	923.624	0.494509	0.102958	4.80302	1.56293e-06	6.32383e-05
Zm00001d007188	29.1957	1.15042	0.221574	5.19204	2.08e-07	1.19885e-05
Zm00001d007184	62.7337	-0.383321	0.0983825	-3.89623	9.77025e-05	0.00178453
ENSRNA049478183	2793.98	0.811096	0.15355	5.2823	1.27573e-07	8.07202e-06
ENSRNA049478180	4674.18	0.787	0.140937	5.58405	2.34985e-08	1.97177e-06
Zm00001d034543	135527	0.204008	0.0510839	3.99358	6.50843e-05	0.00127784
Zm00001d047166	10644.7	-0.195649	0.0376849	-5.19171	2.08373e-07	1.19885e-05
Zm00001d005851	270.871	-0.361442	0.0923822	-3.91246	9.13597e-05	0.0016857
Zm00001d038252	3141.06	0.253762	0.0641463	3.95599	7.62194e-05	0.00145051
Zm00001d050741	2009.89	0.0576186	0.0171385	3.36193	0.000773988	0.00875827
Zm00001d048925	2347.45	0.282331	0.0710233	3.97518	7.03251e-05	0.00135824
Zm00001d049343	5393.71	-0.10998	0.031388	-3.5039	0.000458503	0.00590639
Zm00001d049348	1314.85	0.213419	0.0427315	4.99441	5.90147e-07	2.84345e-05
Zm00001d032750	85.6344	0.564432	0.126263	4.4703	7.81108e-06	0.000234341
Zm00001d022242	4482.93	0.131927	0.0375382	3.51447	0.000440631	0.00573577
Zm00001d002851	82.4203	0.493503	0.136863	3.60582	0.000311165	0.00439222
Zm00001d043840	759.993	0.135399	0.0310995	4.35374	1.33833e-05	0.000359228
Zm00001d032688	378.259	0.402864	0.121068	3.32759	0.000876	0.00966791
Zm00001d024751	12.6375	0.7983	0.234025	3.41117	0.000646844	0.00765628
Zm00001d051901	258.241	0.37325	0.0877823	4.252	2.11869e-05	0.000516804
Zm00001d010067	2347.74	0.0793132	0.0228128	3.47669	0.000507638	0.00638552
Zm00001d014947	13099.5	1.40858	0.137907	10.214	1.71676e-24	1.17045e-20
Zm00001d012472	253.299	0.386629	0.0796741	4.85262	1.2184e-06	5.15946e-05
Zm00001d045315	5439.7	-0.0855082	0.0228467	-3.74269	0.000182058	0.0029151
Zm00001d013707	12.1188	1.14859	0.320836	3.58	0.000343594	0.00471572
Zm00001d013706	1750.69	-0.188015	0.0543731	-3.45786	0.000544485	0.00671581
Zm00001d023655	4501.19	-0.230305	0.0419285	-5.49281	3.9559e-08	3.05613e-06
Zm00001d024152	24.3505	-0.338034	0.0932057	-3.62675	0.000287007	0.0041246
Zm00001d009749	7284.71	-0.080887	0.0227429	-3.55658	0.000375718	0.00505659
Zm00001d008294	621.922	-0.240218	0.0470777	-5.10258	3.35051e-07	1.77766e-05
Zm00001d047768	4528.2	0.222592	0.0639402	3.48125	0.000499073	0.00630979
Zm00001d029246	193.746	0.475476	0.102248	4.65024	3.31549e-06	0.000116068
Zm00001d037914	78.2325	0.845718	0.201899	4.18882	2.8041e-05	0.000651368
Zm00001d035515	3007.8	-0.206194	0.0548525	-3.75907	0.000170546	0.00276021
Zm00001d017951	444.2	0.320348	0.096113	3.33303	0.000859051	0.00952712
Zm00001d017959	1699.3	0.108472	0.0254261	4.26619	1.98842e-05	0.000491625
Zm00001d007530	405.987	0.176021	0.0431397	4.08026	4.49848e-05	0.000940783
Zm00001d019505	574.872	0.30698	0.0669412	4.58582	4.5221e-06	0.00014894
Zm00001d011076	247.594	0.262794	0.0567998	4.62668	3.71578e-06	0.000127143
Zm00001d011073	3069.03	0.597955	0.0970788	6.15948	7.29836e-10	1.14387e-07
Zm00001d004138	181.708	0.987147	0.152966	6.45338	1.0938e-10	2.27702e-08
Zm00001d016707	3918.42	-0.213289	0.0602585	-3.53956	0.000400796	0.00530303
Zm00001d015837	5207.1	-0.203863	0.0260617	-7.82233	5.1856e-15	7.44297e-12
Zm00001d049991	437.679	-0.145308	0.0275903	-5.26664	1.38944e-07	8.63132e-06
Zm00001d015945	722.103	-0.146057	0.0292233	-4.99797	5.79355e-07	2.81633e-05
Zm00001d042525	10941.5	-0.139381	0.0374084	-3.72594	0.00019459	0.0030639
Zm00001d052842	26.7677	0.653905	0.197122	3.31726	0.000909054	0.00995615
Zm00001d014091	257.736	-0.295791	0.0569919	-5.19005	2.10235e-07	1.20263e-05
Zm00001d024311	870.534	-0.111991	0.0266439	-4.20324	2.63122e-05	0.000615931
Zm00001d020670	1402.65	0.432749	0.0560903	7.71523	1.20767e-14	1.5683e-11
Zm00001d048719	31.5462	-0.808727	0.189764	-4.26174	2.02839e-05	0.000498794
Zm00001d046998	9.80353	-0.973287	0.242872	-4.0074	6.13899e-05	0.00121404
Zm00001d034699	1703.36	-0.172308	0.0470631	-3.6612	0.000251032	0.00372464
Zm00001d052064	67.5392	1.21231	0.331158	3.66081	0.00025142	0.00372837
Zm00001d010675	80.9511	0.338801	0.0602522	5.62305	1.87617e-08	1.63467e-06
Zm00001d045298	6939.29	0.353926	0.0736365	4.8064	1.53672e-06	6.24557e-05
Zm00001d020658	359.349	0.143491	0.0391739	3.66292	0.000249354	0.00370983
Zm00001d029853	3417.56	0.376164	0.110299	3.41039	0.000648706	0.00767166
Zm00001d020530	812.187	0.303666	0.0827324	3.67046	0.000242117	0.00363563
Zm00001d043929	136.062	0.488391	0.11844	4.12352	3.73131e-05	0.000807591
Zm00001d020537	8901.1	-0.185804	0.0394595	-4.70872	2.49276e-06	9.249e-05
Zm00001d032249	539.277	0.257253	0.0482653	5.32998	9.82222e-08	6.43899e-06
Zm00001d047265	780.628	0.0826774	0.0249162	3.31821	0.000905947	0.00992611
Zm00001d047356	2571.55	0.512594	0.0678164	7.55855	4.07572e-14	4.11663e-11
Zm00001d047355	1700.84	0.444515	0.0670876	6.62588	3.45175e-11	9.22869e-09
Zm00001d018147	2812.79	-0.158033	0.0242692	-6.51168	7.43137e-11	1.68884e-08
Zm00001d053880	664.794	0.286128	0.0794474	3.60148	0.000316408	0.00444202
Zm00001d039379	1174.7	-0.229891	0.0615278	-3.73638	0.000186687	0.00296392
Zm00001d042721	509.51	0.305261	0.0470612	6.48647	8.78715e-11	1.88689e-08
Zm00001d046404	1241.42	0.386278	0.0583648	6.61834	3.63245e-11	9.55367e-09
Zm00001d046405	1935.9	-0.312175	0.0458916	-6.80244	1.0286e-11	3.50637e-09
Zm00001d012321	17.9872	0.851111	0.215543	3.94868	7.8584e-05	0.00148104
Zm00001d038685	839.137	0.140986	0.0337253	4.18043	2.90955e-05	0.000670721
Zm00001d038683	1655.82	0.237927	0.0477633	4.98137	6.31357e-07	2.99439e-05
Zm00001d038680	28.2602	0.395328	0.0985565	4.01118	6.0415e-05	0.00119737
Zm00001d003847	5233.97	-0.122148	0.0366904	-3.32916	0.000871098	0.0096372
Zm00001d050310	6169.27	0.169253	0.0362535	4.66861	3.03248e-06	0.000108529
Zm00001d038971	1171.47	0.266555	0.0593535	4.49098	7.08976e-06	0.000216754
Zm00001d012118	1381.18	-0.11834	0.0292159	-4.05052	5.11029e-05	0.001041
Zm00001d040764	3500.32	-0.927605	0.178034	-5.21028	1.88555e-07	1.11446e-05
Zm00001d004091	2549.18	-0.117532	0.0243264	-4.83145	1.35539e-06	5.61745e-05
Zm00001d052595	143822	0.34594	0.0539588	6.4112	1.4438e-10	2.89514e-08
Zm00001d013195	4980.57	0.144475	0.0403236	3.58289	0.000339815	0.00467879
Zm00001d031899	182820	-0.152243	0.0356528	-4.27017	1.95325e-05	0.000485572
Zm00001d033750	1113.66	-0.183195	0.0516534	-3.54662	0.000390213	0.00520113
Zm00001d023429	3325.57	-0.168283	0.0387406	-4.34384	1.40013e-05	0.00037143
Zm00001d032999	2480.24	0.187174	0.0439472	4.25906	2.05284e-05	0.000502993
Zm00001d011624	1594.42	0.22937	0.0544204	4.21478	2.50017e-05	0.000591345
Zm00001d011625	812.048	0.305764	0.0755761	4.04577	5.21504e-05	0.0010567
Zm00001d031310	1067.04	0.15774	0.0457396	3.44865	0.000563398	0.00689916
Zm00001d044285	202.149	0.467624	0.140589	3.32618	0.000880447	0.00970906
Zm00001d044287	10527.6	-0.109763	0.0271236	-4.04678	5.19262e-05	0.00105363
Zm00001d038843	888.323	0.433666	0.083157	5.21503	1.83791e-07	1.09445e-05
Zm00001d043880	7032.54	-0.176622	0.043607	-4.05031	5.11509e-05	0.001041
Zm00001d045739	2183.54	0.183705	0.0320885	5.72493	1.03474e-08	9.97117e-07
Zm00001d029619	269.197	0.23419	0.0599713	3.90503	9.42121e-05	0.00173014
Zm00001d047259	24.2444	0.669264	0.185145	3.61481	0.000300571	0.00427147
Zm00001d019824	4907.55	-0.129177	0.0300307	-4.30151	1.69635e-05	0.000433562
Zm00001d027265	1290.11	0.195961	0.0323597	6.05573	1.39782e-09	1.92525e-07
Zm00001d010234	600.819	0.178816	0.0381668	4.68513	2.79782e-06	0.000101732
Zm00001d007938	3627.53	-0.0809131	0.0231718	-3.49188	0.000479637	0.00611796
Zm00001d027298	7648.23	-0.144432	0.0307624	-4.69509	2.66489e-06	9.80758e-05
Zm00001d025857	1993.81	-0.142272	0.0383787	-3.70707	0.000209669	0.00324242
Zm00001d026691	5139.06	-0.134682	0.034482	-3.90588	9.3884e-05	0.00172644
Zm00001d051981	1053.16	0.371223	0.0736778	5.03847	4.69268e-07	2.3568e-05
Zm00001d004009	2389.12	-0.222146	0.0495401	-4.48417	7.31982e-06	0.000222789
Zm00001d025900	225.755	1.04437	0.141957	7.35693	1.88193e-13	1.35058e-10
Zm00001d020583	220.694	0.667503	0.129627	5.14943	2.61278e-07	1.44589e-05
Zm00001d026657	60.9822	0.731081	0.205739	3.55344	0.000380232	0.00509298
Zm00001d049851	110.717	0.564545	0.135889	4.15446	3.26053e-05	0.000728239
Zm00001d013780	3462.73	-0.0952592	0.0281766	-3.38079	0.000722784	0.00834859
Zm00001d012782	60.5558	0.469552	0.129484	3.62632	0.000287492	0.00412661
Zm00001d030207	857.929	-0.147665	0.0359294	-4.10987	3.9588e-05	0.000845246
Zm00001d031152	377.679	0.989925	0.183698	5.38888	7.08983e-08	4.99604e-06
Zm00001d031155	327.829	1.38887	0.307299	4.51962	6.19512e-06	0.000194192
Zm00001d031157	353.919	1.36726	0.306496	4.46094	8.16001e-06	0.000242225
Zm00001d014789	608.995	0.216851	0.056467	3.84032	0.000122876	0.00212607
Zm00001d014780	519.795	0.224881	0.051423	4.37317	1.22458e-05	0.000334625
Zm00001d028574	961.919	0.628616	0.101347	6.20262	5.55306e-10	9.06811e-08
Zm00001d024408	2868.95	-0.0905476	0.0212351	-4.26405	2.00757e-05	0.000495461
Zm00001d052978	1345.7	0.126774	0.0296922	4.26961	1.95813e-05	0.000486341
Zm00001d052977	2117.34	0.19666	0.0452974	4.34154	1.41486e-05	0.000374246
Zm00001d043573	1388.81	0.256492	0.0660354	3.88416	0.000102686	0.00185207
Zm00001d020961	95.5866	0.708325	0.189336	3.7411	0.000183218	0.00292195
Zm00001d042026	6370.83	0.191	0.0427605	4.46675	7.94179e-06	0.000237479
Zm00001d029718	136.724	0.730289	0.138508	5.27254	1.34548e-07	8.45448e-06
Zm00001d037446	1091.03	-0.100357	0.0297873	-3.36911	0.000754102	0.00861908
Zm00001d030944	1319.72	-0.166707	0.0321771	-5.18091	2.20801e-07	1.25186e-05
Zm00001d047981	340.219	-0.522572	0.153298	-3.40886	0.00065235	0.00770808
Zm00001d037992	3707.07	-0.10383	0.0208965	-4.9688	6.73702e-07	3.15384e-05
Zm00001d010030	870.596	-0.206751	0.0567672	-3.64208	0.000270444	0.00393558
Zm00001d039456	6531.25	-0.14356	0.0368949	-3.89106	9.98072e-05	0.0018182
Zm00001d040067	1001.71	0.303951	0.0650857	4.67	3.01193e-06	0.000108077
Zm00001d044985	1579.96	0.252769	0.0472381	5.35096	8.74904e-08	5.79114e-06
Zm00001d011789	6763.59	-0.267311	0.0689719	-3.87566	0.000106338	0.00190285
Zm00001d011780	5272.45	-0.181785	0.0361696	-5.02589	5.01097e-07	2.48011e-05
Zm00001d033567	291.271	0.548848	0.088087	6.23075	4.64209e-10	7.91216e-08
Zm00001d043902	238.716	0.141677	0.0394185	3.59417	0.00032543	0.00453027
Zm00001d008808	2123.1	0.268334	0.0756741	3.54591	0.000391253	0.00520989
Zm00001d010662	309.37	1.16653	0.192492	6.06013	1.36009e-09	1.88333e-07
Zm00001d010661	159.919	0.626528	0.122867	5.09925	3.41003e-07	1.79874e-05
Zm00001d001520	121.627	0.479858	0.110826	4.32984	1.49215e-05	0.000389365
Zm00001d005498	1971.46	-0.135743	0.0407101	-3.33437	0.00085494	0.00948925
Zm00001d047528	2490.59	-0.1204	0.0334821	-3.59596	0.000323203	0.0045148
Zm00001d038193	1959.38	-0.168787	0.0302512	-5.57953	2.41175e-08	2.01751e-06
Zm00001d017092	144526	-0.144349	0.0388591	-3.71469	0.000203454	0.00317397
Zm00001d027481	7178.91	0.216086	0.061424	3.51794	0.000434906	0.0056748
Zm00001d053622	1006.56	0.193899	0.0515297	3.76285	0.000167987	0.00272526
Zm00001d027734	8021.95	0.259485	0.0479263	5.41426	6.15412e-08	4.42821e-06
Zm00001d012088	175942	-0.299201	0.0792662	-3.77464	0.000160242	0.00262617
Zm00001d021774	151.685	0.54633	0.14276	3.8269	0.000129765	0.00222148
Zm00001d022435	516.643	0.32881	0.0854606	3.8475	0.000119328	0.0020821
Zm00001d033966	718.55	0.13382	0.0349538	3.82849	0.000128934	0.00221428
Zm00001d015737	143.561	1.00715	0.229399	4.39039	1.13146e-05	0.000314858
Zm00001d033969	5842.02	-0.162485	0.0335472	-4.84348	1.27585e-06	5.37769e-05
Zm00001d045216	1921.41	-0.130121	0.0303071	-4.2934	1.75956e-05	0.000445129
Zm00001d025255	1391.33	-0.347139	0.0808179	-4.29533	1.74434e-05	0.000442247
Zm00001d011132	308.415	0.221357	0.0512099	4.32254	1.54244e-05	0.000400608
Zm00001d011133	451.387	0.638088	0.116757	5.4651	4.62637e-08	3.42842e-06
Zm00001d044300	497.106	0.424108	0.0785717	5.39772	6.74919e-08	4.80567e-06
Zm00001d020020	4525.9	0.141923	0.0421282	3.36884	0.000754855	0.00862053
Zm00001d036298	408.947	0.630215	0.143884	4.38002	1.18666e-05	0.000326883
Zm00001d036293	4211.64	0.464519	0.083774	5.5449	2.94117e-08	2.36604e-06
Zm00001d036122	175.911	0.517554	0.112566	4.59777	4.2703e-06	0.000141846
Zm00001d003009	59.5163	0.92501	0.151445	6.10791	1.00941e-09	1.51251e-07
Zm00001d005481	22.0909	-0.377441	0.103305	-3.65364	0.00025855	0.00379489
Zm00001d003509	1077.18	0.241739	0.0638937	3.78345	0.000154669	0.00255017
Zm00001d047533	514.958	0.212713	0.0593108	3.58641	0.000335258	0.00463162
Zm00001d050394	101.329	0.520794	0.0898723	5.79483	6.83923e-09	7.01175e-07
Zm00001d045972	953.958	0.460679	0.111153	4.14454	3.40497e-05	0.000752487
Zm00001d031802	252.798	0.457452	0.10802	4.23487	2.28685e-05	0.000553206
Zm00001d018799	1987.29	0.306777	0.0662065	4.63363	3.5931e-06	0.000123878
Zm00001d012539	2283.54	0.239088	0.070849	3.37462	0.000739174	0.00849906
Zm00001d034588	25.3128	0.596785	0.128299	4.65152	3.29501e-06	0.000115499
Zm00001d016621	76.3202	0.617394	0.127106	4.85731	1.18988e-06	5.06158e-05
Zm00001d017575	551.985	0.258843	0.0627544	4.1247	3.71216e-05	0.000806007
Zm00001d017002	1181.14	0.610576	0.113375	5.38545	7.22641e-08	5.05311e-06
Zm00001d043527	1035.3	0.185333	0.0536746	3.45291	0.000554579	0.00681565
Zm00001d015153	1414.5	0.320076	0.0615048	5.20408	1.94957e-07	1.14337e-05
Zm00001d051161	833.338	0.411944	0.119516	3.44677	0.000567333	0.00693179
Zm00001d029325	5338.77	-0.29553	0.0688728	-4.29096	1.77905e-05	0.000448834
Zm00001d051291	3529.44	0.123558	0.0230567	5.35885	8.37534e-08	5.62571e-06
Zm00001d026360	2026.1	0.326405	0.0799957	4.08028	4.49807e-05	0.000940783
Zm00001d002615	1510.18	0.0860038	0.0245039	3.5098	0.000448437	0.00581428
Zm00001d009568	217.364	0.251922	0.0664528	3.791	0.000150043	0.00249502
Zm00001d051836	333.032	0.239181	0.0575046	4.15934	3.19171e-05	0.000717784
Zm00001d051830	648.592	0.105014	0.0275585	3.81058	0.00013864	0.00233386
Zm00001d007403	6312.15	0.651892	0.162025	4.02341	5.7361e-05	0.00114432
Zm00001d031535	1775.95	-0.182616	0.0535401	-3.41082	0.000647676	0.00766281
Zm00001d035859	152415	0.198732	0.051118	3.88771	0.000101193	0.00183486
Zm00001d044461	2472.49	0.134528	0.0347749	3.86854	0.000109487	0.00194249
Zm00001d044463	393.468	-0.151915	0.0452459	-3.35755	0.000786376	0.00886168
Zm00001d024885	39.7891	-2.17225	0.381866	-5.68852	1.28145e-08	1.19271e-06
Zm00001d018803	1760.24	0.345998	0.0935999	3.69656	0.000218539	0.00335761
Zm00001d043118	349.934	0.158454	0.0352815	4.49114	7.08414e-06	0.000216754
Zm00001d034486	4701.71	-0.193026	0.042453	-4.54682	5.44622e-06	0.000173105
ENSRNA049479633	998.661	1.25858	0.152861	8.2335	1.81815e-16	4.13191e-13
Zm00001d004260	472.884	-0.244961	0.0523898	-4.67574	2.92901e-06	0.000105328
Zm00001d038835	2318.81	-0.10023	0.0295457	-3.39238	0.000692881	0.00808111
Zm00001d004894	117582	0.354945	0.0598425	5.93132	3.00511e-09	3.65859e-07
Zm00001d011891	3729.49	-0.0934259	0.0275549	-3.39053	0.000697571	0.00811235
Zm00001d040599	742.296	-0.205919	0.0558496	-3.68703	0.000226885	0.00346552
Zm00001d018342	1470.69	0.399728	0.115363	3.46497	0.000530281	0.0065763
Zm00001d005315	7147.58	0.247906	0.060352	4.10767	3.99664e-05	0.000852168
Zm00001d005312	212.842	0.270002	0.0681399	3.96246	7.41819e-05	0.00142036
ENSRNA049478221	601.076	0.721057	0.143881	5.01149	5.40116e-07	2.65875e-05
ENSRNA049478226	1569.29	0.655626	0.15874	4.13018	3.62472e-05	0.000793338
ENSRNA049478227	16.9096	0.699194	0.204708	3.41557	0.000636486	0.00756875
ENSRNA049459300	2688.1	0.816713	0.138396	5.90126	3.60733e-09	4.19707e-07
Zm00001d047503	1784.96	0.427126	0.0941952	4.53448	5.77457e-06	0.000182056
Zm00001d052480	296.989	0.471454	0.117924	3.99796	6.38906e-05	0.00125712
Zm00001d036396	1018.93	-0.170191	0.0354398	-4.80224	1.56898e-06	6.33892e-05
Zm00001d003041	395.484	0.229333	0.0615285	3.72726	0.000193571	0.00305491
Zm00001d016838	2756.35	0.106321	0.0306634	3.46735	0.00052561	0.00653026
Zm00001d016835	3565.66	-0.087159	0.02246	-3.88063	0.000104187	0.00187296
Zm00001d008749	305.654	1.02464	0.130759	7.83608	4.64823e-15	7.04232e-12
Zm00001d002798	2010.35	0.269681	0.0666301	4.04743	5.17829e-05	0.00105151
Zm00001d002799	2862.67	0.277506	0.0693804	3.99978	6.34019e-05	0.00125111
Zm00001d025903	5229.76	0.267627	0.0536297	4.99028	6.02911e-07	2.88963e-05
Zm00001d052661	103.308	0.383304	0.111935	3.42433	0.000616315	0.00739117
Zm00001d025901	275.071	0.738254	0.197128	3.74505	0.00018036	0.00289499
Zm00001d034130	53.2124	0.464255	0.132408	3.50626	0.000454448	0.00586525
Zm00001d011706	1165	-0.0936118	0.0272748	-3.43216	0.000598784	0.00724143
Zm00001d011705	2105.05	-0.145174	0.0264505	-5.48851	4.05344e-08	3.11384e-06
Zm00001d011709	10336.7	-0.128651	0.038542	-3.33794	0.000844016	0.0093871
Zm00001d009178	147.722	0.743786	0.134591	5.52628	3.27096e-08	2.5781e-06
Zm00001d045675	2394.63	-0.0869102	0.0250177	-3.47395	0.000512861	0.00642454
Zm00001d043634	129.265	0.310427	0.0795299	3.90328	9.48988e-05	0.00174041
Zm00001d033471	71.5097	0.535631	0.147414	3.63352	0.000279579	0.00403835
Zm00001d007027	2341.09	0.479112	0.101453	4.7225	2.32958e-06	8.81137e-05
Zm00001d008222	2822.99	0.301728	0.0648239	4.65458	3.24639e-06	0.000114426
Zm00001d037326	3679.04	0.0733205	0.0176813	4.14677	3.37191e-05	0.000748214
Zm00001d032664	232.598	-0.431772	0.0951134	-4.53955	5.63739e-06	0.000178972
Zm00001d002967	2051.73	-0.159979	0.0320271	-4.99512	5.87996e-07	2.8381e-05
Zm00001d038118	1745.13	-0.179741	0.0358005	-5.02062	5.15045e-07	2.54453e-05
Zm00001d034674	210.85	-0.713684	0.11527	-6.19143	5.96206e-10	9.6607e-08
Zm00001d034673	614.913	0.527753	0.125334	4.21079	2.54483e-05	0.000600346
Zm00001d033139	159.286	0.753758	0.210421	3.58214	0.000340791	0.00468669
Zm00001d040383	2745.9	-0.188906	0.0297097	-6.35838	2.03895e-10	3.88841e-08
Zm00001d041383	652.105	0.174483	0.0490636	3.55626	0.000376172	0.00505659
Zm00001d051661	873.476	0.230493	0.0380081	6.06432	1.32513e-09	1.87242e-07
Zm00001d051668	1093.16	-0.476712	0.128263	-3.71666	0.00020187	0.00315485
Zm00001d017984	332.49	0.335119	0.0942169	3.55689	0.000375273	0.00505386
Zm00001d022152	2816.95	-0.138674	0.036312	-3.81896	0.000134014	0.00226859
Zm00001d052310	917.199	0.133058	0.034763	3.82757	0.000129413	0.00221825
Zm00001d017676	3381.22	-0.111707	0.0311544	-3.58557	0.000336339	0.00464318
Zm00001d021803	48.6556	0.508997	0.129548	3.92902	8.52911e-05	0.00158553
Zm00001d002099	2711.29	0.144255	0.0318638	4.52723	5.97627e-06	0.000187764
Zm00001d019605	51378.4	0.469668	0.135229	3.47314	0.000514415	0.0064322
Zm00001d031740	5288.32	0.222743	0.0506875	4.39444	1.11056e-05	0.000309991
Zm00001d010799	3606.27	-0.149693	0.0432553	-3.46068	0.000538806	0.00666083
Zm00001d029617	37.1049	0.623766	0.153285	4.06933	4.71484e-05	0.000973342
Zm00001d051505	162.481	0.313353	0.0820388	3.81957	0.000133685	0.00226674
Zm00001d051504	516.887	-0.229662	0.0659896	-3.48028	0.000500882	0.00632094
Zm00001d030171	215.992	0.410318	0.0894596	4.58662	4.50471e-06	0.000148682
Zm00001d011131	438.131	0.193737	0.0488722	3.96416	7.36551e-05	0.00141255
Zm00001d017268	39.0521	0.642858	0.120775	5.32277	1.02199e-07	6.66763e-06
Zm00001d008923	144.515	0.481213	0.102043	4.71581	2.40751e-06	9.00618e-05
Zm00001d008925	1454.58	0.411781	0.0866678	4.75126	2.02156e-06	7.83094e-05
Zm00001d003913	1886.57	-0.148513	0.0354696	-4.18703	2.82624e-05	0.000654838
Zm00001d038151	56.1113	0.638945	0.171546	3.72462	0.000195613	0.00307823
Zm00001d019043	113.455	0.288112	0.0781715	3.68564	0.000228125	0.00348136
Zm00001d019045	766.934	0.270422	0.0783589	3.45106	0.000558382	0.00685312
Zm00001d019049	119.408	0.45347	0.117224	3.8684	0.00010955	0.00194249
Zm00001d042178	5360.27	0.239924	0.0633142	3.78941	0.000151002	0.00250486
ENSRNA049478615	763.181	0.751048	0.156585	4.79643	1.61522e-06	6.47774e-05
Zm00001d032144	229.288	1.14469	0.134803	8.49161	2.03787e-17	5.55748e-14
Zm00001d037512	18659.2	-0.188771	0.0519065	-3.63675	0.000276099	0.00400079
Zm00001d052738	491.038	0.500897	0.084932	5.89763	3.68766e-09	4.24329e-07
Zm00001d042287	3078.77	-0.101496	0.0233238	-4.35159	1.35153e-05	0.000360642
Zm00001d039058	244.177	0.517161	0.126686	4.08223	4.46058e-05	0.000935008
Zm00001d042822	14.9597	1.21485	0.348567	3.48527	0.000491647	0.00624195
Zm00001d025904	1048.34	-0.09224	0.0273958	-3.36693	0.000760091	0.00865127
Zm00001d048272	8516.87	0.0993285	0.0261719	3.79523	0.000147506	0.00245882
Zm00001d016469	8681.33	0.254422	0.054577	4.66171	3.13594e-06	0.000111217
Zm00001d053746	42.6646	1.05602	0.203388	5.19214	2.07891e-07	1.19885e-05
Zm00001d053743	5243.03	-0.144825	0.040902	-3.54079	0.00039893	0.00529145
Zm00001d037934	3984.36	0.266652	0.0670065	3.97949	6.90639e-05	0.00133957
Zm00001d052294	535.545	0.143001	0.0411278	3.477	0.000507058	0.00638552
Zm00001d052297	108.55	0.354209	0.0820165	4.31876	1.56912e-05	0.000406697
Zm00001d041604	191.901	0.432038	0.0862899	5.00682	5.53367e-07	2.70446e-05
Zm00001d028370	1031.26	0.148059	0.0390578	3.79077	0.000150182	0.00249581
Zm00001d044752	212.367	0.388039	0.0788324	4.92232	8.55236e-07	3.84236e-05
Zm00001d009503	910.095	0.270724	0.0688739	3.93072	8.46909e-05	0.00157708
Zm00001d036003	19.7732	1.02187	0.200066	5.10766	3.26178e-07	1.74416e-05
Zm00001d023729	1964.56	-0.0835565	0.0243861	-3.4264	0.000611645	0.00734401
Zm00001d022450	8626.51	0.284094	0.048567	5.84954	4.92941e-09	5.45266e-07
Zm00001d043191	378.265	0.312355	0.086826	3.59748	0.000321318	0.0045006
Zm00001d043190	18.8009	0.888388	0.249649	3.55855	0.000372914	0.00502706
Zm00001d051272	18102.9	-0.135322	0.0281106	-4.81391	1.48008e-06	6.06053e-05
Zm00001d038527	334.811	-0.27673	0.0832926	-3.32239	0.000892512	0.00981835
Zm00001d034401	5200.11	-0.144593	0.0388288	-3.72387	0.000196189	0.0030855
Zm00001d047470	1821.35	0.319728	0.0629275	5.08089	3.75678e-07	1.94541e-05
Zm00001d046764	80.7506	-0.299199	0.0887574	-3.37097	0.000749033	0.00857552
Zm00001d035750	495.811	-0.221368	0.0423785	-5.22359	1.7549e-07	1.05182e-05
Zm00001d005392	604.6	0.732711	0.148453	4.93563	7.98919e-07	3.61916e-05
Zm00001d011362	3719.62	-0.172914	0.0405702	-4.2621	2.02518e-05	0.000498455
Zm00001d011367	33.7133	-0.267244	0.0796714	-3.35433	0.000795589	0.00893064
Zm00001d018527	878.946	0.108163	0.0270918	3.99244	6.53968e-05	0.0012812
Zm00001d021438	930.504	0.10537	0.0288943	3.64672	0.000265606	0.00388175
Zm00001d050716	586.421	0.304851	0.0567677	5.37014	7.86742e-08	5.36391e-06
Zm00001d024268	699.8	1.00065	0.131712	7.59724	3.02509e-14	3.29988e-11
Zm00001d032810	208.683	0.470818	0.119491	3.94022	8.14084e-05	0.00152165
Zm00001d042098	21.9225	1.40087	0.329623	4.24991	2.1386e-05	0.00052073
Zm00001d022456	13340.4	0.481393	0.103449	4.65345	3.26432e-06	0.000114718
Zm00001d002880	3912.25	-0.310926	0.043219	-7.19418	6.28351e-13	3.56995e-10
Zm00001d017457	1246.46	0.25741	0.0622589	4.13451	3.55713e-05	0.00078105
Zm00001d049979	617.071	-0.207255	0.0617885	-3.35426	0.00079577	0.00893064
Zm00001d015265	1525.29	0.0813023	0.0240798	3.37637	0.000734479	0.00846576
Zm00001d020339	586.428	0.273171	0.0763792	3.57652	0.000348203	0.00475982
Zm00001d028651	578.492	0.607983	0.177317	3.42879	0.000606272	0.0073029
Zm00001d024102	341.831	0.171127	0.0503732	3.39717	0.00068086	0.00797241
Zm00001d033422	1745.13	0.104433	0.0286897	3.64009	0.000272548	0.00395564
Zm00001d019944	833.523	0.210922	0.0625079	3.37433	0.000739955	0.00850372
Zm00001d004999	319.058	0.193742	0.0561456	3.4507	0.000559126	0.00685916
Zm00001d050089	7976.79	-0.131825	0.0356407	-3.69872	0.000216687	0.00333453
Zm00001d041308	18922.5	-0.174965	0.0439858	-3.97777	6.95645e-05	0.00134737
Zm00001d048424	10580.2	0.135129	0.0359061	3.76338	0.000167631	0.00272436
Zm00001d028471	261717	0.178683	0.0465348	3.83977	0.000123152	0.00212831
Zm00001d006296	5177.29	-0.161754	0.0329961	-4.90221	9.47662e-07	4.16163e-05
Zm00001d018220	1418.59	0.562599	0.136843	4.11127	3.93496e-05	0.000840989
Zm00001d010759	627.581	0.336643	0.0809383	4.15926	3.19287e-05	0.000717784
Zm00001d001909	3112.6	-0.198225	0.0412193	-4.80904	1.51656e-06	6.17358e-05
Zm00001d015227	299.794	0.417433	0.123966	3.36731	0.000759049	0.00865028
Zm00001d015229	546.689	-0.187388	0.0490376	-3.82131	0.000132745	0.00226256
Zm00001d019688	404.649	-0.158733	0.0377073	-4.20961	2.55815e-05	0.000602967
Zm00001d021195	866.508	-0.191674	0.0404837	-4.7346	2.19488e-06	8.42871e-05
Zm00001d021197	1757.83	0.236896	0.0684127	3.46275	0.000534682	0.00662486
Zm00001d021192	217.607	0.376404	0.0913686	4.11962	3.79492e-05	0.000819409
Zm00001d017486	38.6977	0.852817	0.223796	3.81069	0.000138578	0.00233386
Zm00001d014667	55.1733	0.37233	0.108759	3.42343	0.000618363	0.00740271
Zm00001d003214	1828.53	0.171331	0.0434151	3.94634	7.93565e-05	0.00149073
Zm00001d014595	909.186	-0.137432	0.0256455	-5.35889	8.37352e-08	5.62571e-06
Zm00001d014597	116.598	-0.444136	0.0842881	-5.26926	1.36972e-07	8.52824e-06
Zm00001d020643	1481.27	-0.275682	0.0492021	-5.60305	2.10612e-08	1.79488e-06
Zm00001d051586	2383.37	-0.204318	0.0310436	-6.58165	4.65267e-11	1.15348e-08
Zm00001d029031	1042.67	0.773255	0.163311	4.73487	2.19197e-06	8.42871e-05
Zm00001d047820	143.969	0.934534	0.131936	7.08322	1.40846e-12	6.98476e-10
Zm00001d002104	7723.14	-0.174966	0.0414071	-4.22552	2.38388e-05	0.000571272
Zm00001d053612	399.38	0.536384	0.105057	5.10566	3.2964e-07	1.75922e-05
Zm00001d007341	1580.17	0.547108	0.130709	4.18569	2.84307e-05	0.000657061
Zm00001d003999	37.3108	0.700213	0.173896	4.02663	5.65825e-05	0.00113128
Zm00001d024386	324.036	0.656283	0.170952	3.83899	0.000123543	0.00213372
Zm00001d018976	435.543	0.190895	0.0521548	3.66017	0.000252053	0.00373166
Zm00001d018973	357.062	0.686503	0.107038	6.41367	1.42062e-10	2.86976e-08
Zm00001d027871	3000.18	-0.101468	0.0305475	-3.32166	0.000894827	0.00983588
Zm00001d047581	26639.9	-0.242057	0.0405077	-5.97558	2.29271e-09	2.88132e-07
Zm00001d034027	71.7878	0.690938	0.191976	3.59908	0.000319344	0.00447525
Zm00001d025267	1697.89	-0.200874	0.032938	-6.09853	1.07047e-09	1.59524e-07
Zm00001d046184	1047.86	0.51948	0.142907	3.63509	0.00027788	0.00402019
Zm00001d000240	1276.46	0.114451	0.0275898	4.14831	3.34934e-05	0.000744417
Zm00001d010380	318.945	1.176	0.193536	6.07639	1.22918e-09	1.78303e-07
Zm00001d038908	148.666	0.490229	0.123075	3.98316	6.80056e-05	0.00132187
Zm00001d038909	96.5442	0.363814	0.0963478	3.77605	0.000159332	0.00261599
Zm00001d048583	2311.48	0.142535	0.0277898	5.12906	2.91193e-07	1.58823e-05
Zm00001d052212	65.308	0.462849	0.0815449	5.67599	1.37886e-08	1.26609e-06
Zm00001d015385	195698	0.144645	0.042437	3.40847	0.000653283	0.00770907
Zm00001d021018	2772.65	-0.160875	0.0435929	-3.69039	0.000223914	0.00343246
Zm00001d021016	193.609	-0.435305	0.124857	-3.48643	0.000489508	0.00621768
Zm00001d012817	2095.94	0.100556	0.0292328	3.43983	0.000582075	0.00707702
Zm00001d012815	2157.78	-0.159679	0.03817	-4.18336	2.87227e-05	0.000663249
Zm00001d014414	358.621	0.14469	0.0347408	4.16484	3.11566e-05	0.000705182
Zm00001d023411	1281.13	0.551759	0.164687	3.35036	0.00080707	0.00903885
Zm00001d032707	602.612	-0.134179	0.036613	-3.66479	0.000247542	0.0036869
Zm00001d046346	39.3554	0.853929	0.23273	3.66919	0.000243321	0.00364193
Zm00001d001774	85.553	0.843533	0.111762	7.54761	4.43309e-14	4.31767e-11
Zm00001d005062	3991.18	-0.19686	0.0451806	-4.35717	1.31754e-05	0.000354696
Zm00001d044254	367.021	-0.37292	0.101571	-3.67153	0.000241103	0.00362466
Zm00001d007420	41.5784	0.787212	0.14902	5.28258	1.2738e-07	8.07202e-06
Zm00001d007422	2040.41	-0.161307	0.0338246	-4.76894	1.85194e-06	7.28776e-05
Zm00001d047289	4142.24	-0.0965758	0.026194	-3.68695	0.00022696	0.00346552
ENSRNA049478156	80.0089	0.84204	0.160217	5.25563	1.47519e-07	9.06079e-06
Zm00001d014161	477.72	-0.113438	0.0340849	-3.32809	0.000874422	0.00965831
Zm00001d014163	8.69882	-0.348233	0.0520776	-6.68681	2.28088e-11	6.61721e-09
Zm00001d046660	124.636	0.188974	0.0489032	3.86426	0.000111428	0.00197066
Zm00001d048957	606.986	0.291662	0.0866424	3.36627	0.000761916	0.00866481
Zm00001d048950	7725.01	0.775227	0.169137	4.58343	4.574e-06	0.000150286
Zm00001d048953	1284.6	0.393046	0.061219	6.42032	1.35988e-10	2.76755e-08
Zm00001d010880	1067.83	-0.162421	0.0389649	-4.16839	3.06759e-05	0.000698967
Zm00001d025814	436.954	0.500672	0.143354	3.49256	0.000478416	0.00610809
Zm00001d042943	2116.57	0.153107	0.045131	3.39249	0.000692595	0.00808111
Zm00001d007905	4355.57	-0.19759	0.0450031	-4.39059	1.13042e-05	0.000314858
Zm00001d001432	33.0078	0.665812	0.189288	3.51746	0.000435703	0.00567977
Zm00001d051460	51.4315	0.615297	0.123852	4.96799	6.76506e-07	3.15907e-05
ENSRNA049478975	310.417	1.07508	0.155195	6.92733	4.28865e-12	1.69501e-09
Zm00001d010210	1159.22	0.395724	0.0830246	4.76635	1.87591e-06	7.36654e-05
Zm00001d022212	486.567	0.153897	0.0365034	4.21598	2.48694e-05	0.000588726
Zm00001d040536	2948.43	0.153294	0.0395995	3.87111	0.000108342	0.00192732
Zm00001d027533	3378.38	0.251398	0.0697564	3.60394	0.000313435	0.00441622
Zm00001d027532	923.535	0.369464	0.10553	3.50103	0.000463456	0.00595332
Zm00001d014991	12596.2	-0.239047	0.0340318	-7.02423	2.15255e-12	9.9495e-10
Zm00001d014998	4083.15	-0.0801358	0.0222397	-3.60327	0.000314235	0.00442174
Zm00001d026664	275.9	0.415656	0.104174	3.99	6.6072e-05	0.00129165
Zm00001d026662	609.923	0.295052	0.0736117	4.00823	6.11768e-05	0.00121071
Zm00001d007319	4070.89	0.431139	0.129817	3.32113	0.000896545	0.00984683
Zm00001d030235	118.386	0.373577	0.107532	3.4741	0.000512573	0.00642388
Zm00001d007318	2704.97	-0.100868	0.0202591	-4.97889	6.39493e-07	3.02771e-05
Zm00001d031184	4926.47	0.166892	0.0384715	4.33807	1.43739e-05	0.000379102
Zm00001d025581	1189.48	0.134451	0.0355102	3.78626	0.000152931	0.00253069
Zm00001d009797	52.0034	0.812373	0.194742	4.17154	3.02546e-05	0.000692176
Zm00001d036322	328.919	-0.189136	0.0498217	-3.79626	0.000146894	0.00245258
Zm00001d043548	11511.5	-0.191309	0.0343253	-5.5734	2.49814e-08	2.08339e-06
Zm00001d029725	1425.01	0.103656	0.0308274	3.36247	0.000772497	0.00874865
Zm00001d022554	1368.37	-0.131186	0.038427	-3.41389	0.000640428	0.00760608
Zm00001d043097	596.982	0.225028	0.0494492	4.55069	5.34702e-06	0.000170748
Zm00001d037495	1738.12	-0.37499	0.0792723	-4.7304	2.24081e-06	8.55869e-05
Zm00001d028890	544.522	-0.173709	0.0441711	-3.93264	8.40172e-05	0.00156612
Zm00001d003742	498.745	0.231395	0.0643293	3.59704	0.000321857	0.00450448
Zm00001d030915	91.5341	0.885531	0.129224	6.85267	7.24854e-12	2.70788e-09
Zm00001d006219	1100.22	-0.120151	0.0361611	-3.32266	0.000891647	0.00981279
Zm00001d006213	4673.65	0.247124	0.0475155	5.20092	1.98304e-07	1.15802e-05
Zm00001d033386	1112.35	0.172342	0.0350773	4.9132	8.96001e-07	3.96669e-05
Zm00001d001980	1037.02	-0.106852	0.0302101	-3.53696	0.000404755	0.00534014
Zm00001d011005	2241.7	0.0840964	0.0247357	3.3998	0.000674352	0.00791319
Zm00001d011002	59.0192	0.601053	0.147947	4.06263	4.85225e-05	0.000997179
Zm00001d034558	16465.1	0.198109	0.0455079	4.35329	1.3411e-05	0.000359617
Zm00001d003538	37.6289	0.35049	0.0936542	3.74238	0.000182286	0.00291562
Zm00001d018401	9410.67	-0.15695	0.0368988	-4.25353	2.10428e-05	0.00051421
Zm00001d021263	9879.82	0.341919	0.0512334	6.67375	2.49347e-11	7.08327e-09
Zm00001d021264	31.6536	0.881154	0.179852	4.89933	9.61616e-07	4.21612e-05
Zm00001d021268	253.965	0.338804	0.0679268	4.98778	6.10777e-07	2.91707e-05
Zm00001d047077	4329.6	0.367823	0.0871553	4.22031	2.43962e-05	0.000580548
Zm00001d047074	7550.64	-0.157648	0.0470176	-3.35296	0.000799523	0.00896169
Zm00001d049926	114.086	0.885297	0.17721	4.99576	5.86036e-07	2.83365e-05
Zm00001d042596	4504.18	0.165968	0.0463231	3.58284	0.000339873	0.00467879
Zm00001d042599	1024.68	0.155426	0.0363715	4.27329	1.92607e-05	0.000480126
Zm00001d049218	406.288	0.444156	0.0965298	4.60123	4.2e-06	0.000139681
Zm00001d049211	1358.23	0.16628	0.0313937	5.29662	1.17967e-07	7.5518e-06
Zm00001d024349	114.592	-0.422269	0.121517	-3.47498	0.000510896	0.00641466
Zm00001d018677	121.362	0.541688	0.119348	4.53874	5.65922e-06	0.000179447
Zm00001d015065	4613.15	0.0749952	0.0197615	3.79501	0.000147635	0.00245946
Zm00001d039524	162.929	0.89442	0.131227	6.81583	9.37237e-12	3.23537e-09
Zm00001d045576	450.193	0.244284	0.0521518	4.68408	2.81215e-06	0.000101982
Zm00001d039522	4012.58	-0.124652	0.0315923	-3.94564	7.95869e-05	0.00149272
Zm00001d014813	221.265	-0.258388	0.0562788	-4.59122	4.40673e-06	0.000146022
Zm00001d053369	67.2738	0.439411	0.0897035	4.89849	9.65771e-07	4.21727e-05
Zm00001d021707	2755.4	0.136568	0.0327188	4.17399	2.99316e-05	0.000685936
Zm00001d012304	74.7384	0.517839	0.120493	4.29766	1.72613e-05	0.000439527
Zm00001d044194	5021.71	0.361139	0.0953	3.7895	0.000150951	0.00250486
Zm00001d009619	219.845	0.502527	0.136365	3.68515	0.000228571	0.00348232
Zm00001d009613	5539.07	-0.0994343	0.0291284	-3.41366	0.00064097	0.00760608
Zm00001d032238	8446.2	-0.271471	0.065895	-4.11976	3.79275e-05	0.000819409
Zm00001d005969	1494.65	0.17697	0.0466353	3.79478	0.000147777	0.00246034
Zm00001d037045	3892.28	-0.0833843	0.0240897	-3.46142	0.000537344	0.00664877
Zm00001d015656	623.623	0.131629	0.0222255	5.92245	3.17174e-09	3.82728e-07
Zm00001d038638	158.644	0.524504	0.12297	4.26531	1.99621e-05	0.000493104
Zm00001d030893	4443.75	-0.143567	0.0407855	-3.52004	0.000431478	0.00564357
Zm00001d038984	104355	0.252846	0.0601105	4.20636	2.59521e-05	0.000609538
Zm00001d048503	3338.85	0.283761	0.048584	5.84062	5.20078e-09	5.66254e-07
Zm00001d004702	3155.02	-0.118964	0.0315597	-3.76949	0.00016358	0.00266966
[truncated: 1,310 more rows]

## Sheet: S6
Table S6. DE gene between hybrids and parental lines.
[truncated: 11,797 more rows]

[truncated: 9 more sheets: S7, S8, S9, S10, S11, S12, S13, S14, S15]
